# Supplementary material for: Fast, axis-agnostic, dynamically summarized storage and retrieval for mass spectrometry data
Source: PLoS One. 2017 Nov 15;12(11):e0188059. doi: 10.1371/journal.pone.0188059 (PMC5687738; doi:10.1371/journal.pone.0188059)
Supplement: S2 File — Conversion time and size on disk results for all formats. (ODS) [file pone.0188059.s002.ods]

## Sheet: Sheet1
mzML to mzTree, mz5
# Points	8472199	31072232	27544564	62269515	42584807	115094313	126778190	165229056
File Name	CHPP_SDS_3002.mzML	GRAIN_DEVELOPMENT_Z71_3.mzML	STEM_12.mzML	18185_REP2_4pmol_UPS2_IDA_1.mzML	POLLEN_2.mzML	Sheppard_Werner_RNAPORF145_09.mzML	Sheppard_Werner_RNAPORF145_06.mzML	Sheppard_Werner_RNAPORF145_03.mzML
Conversion Time (s)
mz5	7.119	8.2086	12.591	17.3288	15.2257	13.5798	14.2867	19.1909
mzTree (pre nodepoints)	42.9195	152.9894	127.8309	293.9209	197.2808	519.0703	549.0125	708.0173
MzTree	16.3547	53.234	45.4401	118.403	82.7536	225.3734	216.9926	310.0263
Size on Disk (MB)
mzML	648	789	1102	1240	1450	1881	2088	2675
mz5	521	620	849	992	1105	1418	1577	2014
mzTree (pre nodepoints)	496	1839	1529	3563	2407	6412	6990	8889
MzTree	246	891	798	1942	1403	3428	3759	5388
mzDB
File Name	D1_Control4_TechRep_1.raw	Singer_BGWC_8plex_04_9May13_Methow_13-02-13.raw	PaMA150528_J4-3_Q1468.raw	140924_12.raw	140924_11.raw	PaMA150528_J8-3_Q1262_150713163831.raw	PaMA150528_J7-2_Q1475.raw
# Points	43580411	62273448	116570459	132049899	154225998	175445438	173055531
mzDB conversion time	23.28994682	37.82124563	47.69879875	39.93342795	36.5467363	74.19020177	79.08835356
mzDB size on disk	189	244	423	396	429	557	589
