# Supplementary material for: Fast, axis-agnostic, dynamically summarized storage and retrieval for mass spectrometry data
Source: PLoS One. 2017 Nov 15;12(11):e0188059. doi: 10.1371/journal.pone.0188059 (PMC5687738; doi:10.1371/journal.pone.0188059)
Supplement: S3 File — RT-major adjacent query results. (ODS) [file pone.0188059.s003.ods]

## Sheet: OEMMA_arranged_path
/home/kyle/Documents/msViz/comparison
points	mz5	mzML	mzDB	MzTree-Single	MzTree-NoSumm	MzTree			43337521	2.647247814	4.29075364	1.503340908	16.782	2.025	0.001
3255089	46.876592688	366.767126978	35.7319118442	1.455	0.204	0.639
8724206	48.198077903	372.897922253	41.1512408812	4.391	1.132	4.819
12361608	50.1439617839	378.2168344071	41.9451578049	4.335	1.133	1.897
15584850	46.4981327797	358.8335504987	37.144501353	5.064	1.532	4.795
18973996	49.5496351069	357.7729571198	41.7871107431	5.272	1.544	4.84
32787722	48.396643058	367.8688995439	38.636639164	5.999	1.881	1.854
38165015	48.7938673149	368.5793007199	38.8417636799	6.247	1.955	1.904
40885663	50.0751721182	370.4584834224	40.3809090012	4.966	1.613	0.754
49190054	50.001378532	370.2842033131	38.8904560799	6.67	2.09	0.745
87805072	51.2455549199	370.821641331	40.9333450143	9.406	3.104	0.401
90001682	53.073393674	373.8008794418	42.2789572951	9.481	3.218	0.847
101645605	54.6105979989	374.3969310992	43.1377955341	9.844	3.514	1.018
116198503	54.1425548471	382.9446255141	47.2478211939	18.419	5.221	4.016
140771360	53.9351459529	374.2967651152	43.1864523987	15.233	4.926	0.572
167584515	54.8978766458	375.589128451	43.6784565951	20.517	5.871	0.329
191083740	53.7333870649	374.198670335	42.7937969339	23.142	7.773	2.269
200083719	53.8949325632	373.71952541	43.357101974	23.286	12.976	1.269
201362865	57.9340623929	378.4193028769	45.6733620261	20.667	6.732	0.372
285794520	63.6589535802	384.2273297949	48.154059896	28.157	9.819	0.269
285876690	60.9597246322	382.6279137098	47.2316516529	30.44	10.144	0.314
298775912	71.4851941722	392.1513110211	52.3183108901	36.196	13.556	1.511
305946390	62.202596214	383.4069791919	48.4561292033	32.064	11.902	0.395
309224002	59.7377417408	381.3120213848	47.107130559	33.398	11.112	0.267
318605577	79.605825188	396.9082277379	56.753515191	42.056	15.836	3.94
332710804	71.4346660671	392.2055976618	52.8442583471	36.27	12.951	0.92
350357214	67.8551661132	388.0236561808	50.821840255	57.476	12.617	0.694
359787532	81.3837021941	401.7495029253	59.0186882774	41.805	15.734	2.022
368020457	82.4393359308	399.768971762	59.1268670277	39.494	16.443	7.822
379474245	67.4640069999	388.8290938408	50.746673164	38.474	12.89	0.267
446772960	80.406338247	402.292668725	58.9758429509	47.361	18.5	0.524
453035604	78.4562791421	399.6622971011	57.7737332121	52.889	18.535	1.224
477692495	81.8887980962	402.6855855968	57.928714446	78.431	19.483	2.019
512085987	101.6072450641	423.5690183247	68.133177439	85.258	19.618	0.624
549321791	117.909840958	438.6523936512	77.792100586	126.648	25.359	2.735
556706098	81.6461445473	403.2899501804	58.4391159113	95.505	19.868	0.489
651203516	109.0153824457	429.8327193031	71.4067961421	158.838	25.668	0.973
673893010	113.9494798929	434.471518784	74.1493323478	173.474	26.729	0.775
728943242	111.3528562824	431.9340802939	74.3171724964	143.814	31.101	1.855
732835852	101.0711410085	421.9605153608	67.778924511	193.873	28.65	0.163
744688633	144.565804479	466.860593215	90.640542858	178.893	33.902	4.577
788182111	97.1071038002	418.209367095	65.1852683442	176.505	33.17	0.496
851899383	141.9871381791	461.8197449471	89.3910541309	173.164	37.251	3.343
857591140	187.3246119852	510.4273125519	109.7388877395	198.193	37.779	6.706
878672819	117.621055496	439.7523854299	76.7639158599	192.836	38.795	1.684
879653903	74.4296751953	396.1200447492	53.8976976672	197.248	37.266	0.291
881529139	148.285437165	470.3610153652	90.9669337879	203.592	38.485	2.806
986696813	120.2813006921	442.9960237869	78.3518421919	209.155	40.135	1.734
997278785	83.6875910977	405.6985050064	59.6649159067	213.384	42.313	0.971
1364257451	203.5049355942	527.9472896342	118.692968205	429.189	58.747	3.187
1368956123	140.1621751694	462.1437031321	86.0029833665	333.437	59.796	0.62
1369945372	212.6853864259	537.3911193111	122.331645185	355.072	55.758	5.667
1372144087	83.6860732651	404.8007582338	58.7776848091	369.662	55.269	0.605
1406992732	145.8161357292	467.6119943009	88.9087390085	386.924	65.882	1.147
1408921334	178.0517215562	501.1930030401	103.9495812391	409.662	59.33	0.988
1426753185	82.3594038383	402.6543111066	57.8004733329	421.124	59.508	0.743
1480628848	140.8507183996	460.7957580155	87.8693050679	370.423	68.319	2.76
1603984944	238.8311005208	564.2299794515	133.6040643927	376.737	70.169	2.259
1687972696	150.622324377	471.7399780333	91.4482575919	427.924	79.731	1.879
1762636514	253.677490809	577.3413507759	142.419147166	382.148	74.181	1.434
2038721293	199.301955028	522.9748621687	115.3992821494	494.002	85.335	0.725
2118056881	187.810932812	509.94356402	109.9933902171	480.336	92.449	0.464
2282185821	362.814420153	691.61794152	193.6028939278	649.543	115.868	2.194
2311100286	357.3780806391	567.5461185508	199.4872181122	631.841	108.003	1.354
2378200415	218.3456456799	544.05701535	125.5356410079	534.394	99.249	0.617
2386224139	194.5415547992	517.2665532185	112.2938737383	504.588	98.263	0.249
2439500503	196.4343178132	519.697847297	113.484016949	560.325	108.892	0.673
2461100208	405.4335918151	731.6661906109	211.6310535714	569.63	106.683	1.341
3014871207	440.0211177159	770.6232048801	230.738511722	752.288	135.048	1.3
3087211981	376.4276766949	703.8834111865	197.6274493119	888.557	129.374	1.163
3087956380	175.9873199331	499.5934601562	103.808827433	855.858	144.069	2.07
3350767766	231.4563932075	556.3637345049	131.3074558699	1008.712	171.128	0.156
3378034069	276.975593254	600.9994668288	153.0138816581	983.619	195.668	0.298
3384910071	366.9163870027	694.424109464	194.6906018642	1062.206	153.238	1.023
3464009131	283.9850522959	611.7650945091	156.7244974741	1073.022	183.94	0.166
3585978150	155.4752683871	479.7453843539	93.9219306969	1041.441	178.483	0.213
3596746215	383.2824482262	712.8725900089	199.6968468259	1083.422	164.17	1.969
3649474637	275.3532104979	601.5325284257	152.0426225931	1104.249	168.052	0.657
3933081417	413.6180145729	743.0285491702	216.2237165239	1324.132	184.771	1.994
3977253965	304.086668715	628.2305826589	166.3290054089	1250.864	195.628	0.777
4039610942	375.2103421951	701.939894333	200.066165265	1243.587	253.398	0.192
4113065157	189.4846580225	513.090917168	109.8617956758	1280.764	198.155	0.147
4295767307	281.2062175749	608.4396446722	153.6024766202	1421.122	215.945	0.151
4987476651	468.3816411681	798.3819629731	243.8222379258	1734.946	306.501	0.205
5317808798	261.6637840926	590.1193509002	145.1377081848	1754.929	414.301	0.957
5348411647	296.671546474	622.631132293	161.3495560799	1863.562	392.976	0.769
5449171031	392.6891649549	720.600767259	205.2674755589	1877.844	429.752	0.712
5828264252	296.712175848	633.5654412172	162.1337015241	2302.655	495.004	0.809
5865592738	253.5947378511	588.1721138951	144.6463019779	2161.561	495.266	0.942
6045364418	280.2783402799	610.3376284708	153.3281290997	2239.171	466.582	0.649
6135682110	417.916310841	757.8001070971	221.7567924591	2506.044	520.154	1.164
6382362491	251.7349467992	588.8426001041	143.6905221218	2479.928	557.248	0.802
6562544201	380.7606596511	716.2440310723	199.8915657576	2598.627	558.785	0.907
6932790201	326.1697150561	664.581742715	179.454815912	2717.787	638.918	0.988
7014920273	408.063873064	745.3951351218	217.3744419971	2660.608	610.542	0.967
7360027959	311.0186794654	646.360020727	169.9290454615	3077.211	668.4	0.822
7965732063	587.0918584962	929.2316469057	303.3471938031	3141.859	713.65	1.026
8897156448	523.1236077509	867.6204481534	272.2927701838	3627.82	796.517	0.575
9375639150	527.6569706918	868.493038189	291.7938745437	3985.475	848.798	0.219
10904974878	688.317952926	1033.9146964158	379.5154553945	5028.876	978.765	0.123
