# Supplementary material for: Fast, axis-agnostic, dynamically summarized storage and retrieval for mass spectrometry data
Source: PLoS One. 2017 Nov 15;12(11):e0188059. doi: 10.1371/journal.pone.0188059 (PMC5687738; doi:10.1371/journal.pone.0188059)
Supplement: S4 File — RT-major random query results. (ODS) [file pone.0188059.s004.ods]

## Sheet: OEMMA_arranged_rand
qref/OEMMA121101_61b.mzTree qref/OEMMA121101_61b.mz5 qref/OEMMA121101_61b.mzDB qref/OEMMA121101_61b.mzML queries/OEMMA_random.csv
points	mz5	mzML	mzdb	MzTree-Single	MzTree-NoSumm	MzTree
42154294	4.416661439	17.332636673	6.287484699	15.59	15.786	0.217
2696482	0.772991025	4.323877142	0.5711193	0.36	0.905	0.59
1776739	0.998756931	4.285517225	0.729865661	0.244	0.097	0.285
2896930	0.770379405	4.220177773	0.607549874	0.371	0.777	0.263
244586	0.5191145	4.094857174	0.423778024	0.057	0.017	0.14
11120913	1.027020797	4.48494227	0.864560792	2.474	2.798	0.015
24729112	3.244397527	7.130911957	1.919972833	6.363	2.875	0.002
1472623	0.803405889	4.144638093	0.583795075	0.22	0.098	0.041
8776412	1.391548918	4.58654408	0.903222801	2.492	0.741	0.05
9471685	1.560692557	5.241487029	0.987816177	2.349	0.807	0.014
62400	0.498145165	3.715965573	0.456830142	0.032	0.041	0.538
3601	0.483321189	3.613067868	0.413794052	0.013	0.001	0.032
1672891	0.648645576	4.061576864	0.571183281	0.215	0.064	0.016
48860	0.497145477	3.713748087	0.489738887	0.022	0.011	0.306
62858	0.460700919	3.580647118	0.402197277	0.034	0.034	0.451
4015252	0.879774336	4.211753326	0.657945416	0.462	0.488	0.038
19970	0.471433254	3.813225384	0.395693364	0.015	0.004	0.031
1155288	1.029292188	4.370890377	0.746451606	0.206	0.097	0.026
174493	0.660217342	3.930025647	0.546843928	0.059	0.012	0.065
6095258	0.708482126	4.225993868	0.551557624	1.766	0.78	0.003
906407	0.848943155	4.083711859	0.683546308	0.112	0.052	0.057
303779	0.554641062	3.950078518	0.460021581	0.059	0.015	0.014
9400686	1.763440663	4.997313173	1.041347276	2.383	0.768	0.023
8120754	1.272242827	4.635122214	0.856419741	2.088	0.32	0.012
19105	0.50929405	3.86542967	0.469762442	0.015	0.001	0.031
6803	0.476125155	3.775402976	0.421645721	0.014	0.001	0.047
6590908	1.9826051	5.330580358	1.24284261	1.924	0.776	0.008
26093	0.522353793	3.916244972	0.404855312	0.015	0.008	0.062
5069310	1.764597837	5.064181157	1.173770174	1.142	0.35	0.097
1509110	1.391805354	4.658538	0.986284371	0.209	0.051	0.008
2976041	0.833349255	4.202543217	0.642883586	0.376	0.471	0.011
544469	0.543394739	3.89758373	0.467205374	0.071	0.047	0.031
2281831	0.684435343	4.219421113	0.547853559	0.255	0.086	0.06
93445	0.529093329	3.693892979	0.458250359	0.033	0.006	0.015
43004131	1.991160154	5.33977093	1.195847038	15.41	11.975	0.005
4069194	0.926899639	4.216677053	0.694636978	0.438	0.152	0.024
5758214	1.079817102	4.406207115	0.777824827	1.702	0.601	0.021
56572	0.525740156	3.705775704	0.456744224	0.023	0.004	0.05
1307540	0.573551543	3.941766879	0.477511144	0.133	0.073	0.606
192165	0.538445918	3.984746443	0.488805538	0.043	0.011	0.014
22314735	1.289650277	4.67184238	0.912746848	5.716	1.164	0.005
371437	0.610468726	3.879424457	0.50155541	0.046	0.013	0.037
14320138	0.92626308	4.241605691	0.705386552	5.02	0.672	0.006
59067	0.52575646	3.985852286	0.418486647	0.025	0.003	0.136
11019603	1.195413199	4.449542051	0.865176546	2.935	0.624	0.008
3548178	1.148628273	4.355122696	0.773919893	0.449	0.128	0.033
8771683	1.915906064	5.334134864	1.156811802	2.625	0.306	0.013
944801	1.055638415	4.268388292	0.806358421	0.118	0.039	0.029
1283627	0.601997456	3.993381005	0.487993687	0.119	0.249	0.155
636869	0.531898763	3.968828078	0.445900899	0.085	0.046	0.112
184996	0.563979152	3.746726561	0.4931693	0.051	0.012	0.042
894395	0.72081966	4.119147765	0.583288785	0.103	0.031	0.022
1427856	0.528775771	3.718620395	0.504631911	0.223	0.122	0.114
5124146	1.603029559	4.88651831	1.043157438	1.469	0.186	0.006
22351	0.512001348	3.896331586	0.424770187	0.025	0.004	0.092
5317665	0.815890817	4.307729508	0.59556899	1.512	0.177	0.003
760524	1.225950847	4.45782804	0.846183228	0.107	0.031	0.092
980315	0.652436701	4.036023694	0.485459227	0.105	0.054	0.01
33413	0.535715011	3.924086395	0.433165842	0.017	0.008	0.038
1641081	0.957673058	4.180707024	0.707633551	0.243	0.238	0.018
3506030	0.710263536	4.14429731	0.590449408	0.397	0.119	0.012
465568	0.983806422	4.136735113	0.688634697	0.084	0.022	0.025
696841	0.948063742	4.241946674	0.705108316	0.096	0.027	0.064
9401804	0.849219758	4.173677523	0.620467327	2.548	0.326	0.01
307575	0.506460432	3.849501454	0.43792325	0.055	0.014	0.08
781384	0.864137816	4.12547916	0.650511875	0.107	0.041	0.05
5040717	0.679504798	4.082099988	0.534836837	1.359	0.388	0.025
129123	0.500248793	3.751164078	0.4414292	0.043	0.011	0.026
921904	0.578034313	3.969105031	0.489674812	0.111	0.053	0.028
1502693	0.760648388	4.056422643	0.596177904	0.22	0.067	0.012
1462624	0.865985085	4.136178885	0.646433	0.215	0.058	0.016
34115821	4.574576356	7.890894427	2.480631666	8.181	1.754	0.004
1836722	1.187729564	4.454789243	0.818120252	0.26	0.08	0.041
6761186	1.115171381	4.476992705	0.779310113	2.481	0.43	0.021
221751	0.635846485	3.713327369	0.470220803	0.043	0.012	0.022
789295	0.490587111	3.655883426	0.403650362	0.132	0.046	1.373
662780	0.520719468	3.719621404	0.40013595	0.07	0.038	0.012
32114621	2.28779625	5.399554566	1.352029565	6.756	1.463	0.003
3517173	0.80745595	3.999929944	0.606049436	0.399	0.128	0.015
35144	0.480269786	3.680035744	0.379629621	0.026	0.005	0.091
42307194	3.58877563	6.775477052	1.981154175	13.688	2.4	0.004
15551900	1.753216843	4.960432029	1.055578725	4.499	0.983	0.009
5059687	0.787663998	3.937486302	0.568835508	1.224	0.183	0.017
12678558	1.935116114	5.158723739	1.131860448	4.423	0.446	0.016
13419912	1.285249066	4.436104042	0.816345009	4.517	0.589	0.008
5095568	0.920987422	4.056030101	0.649791249	1.364	0.176	0.016
70361	0.495464753	3.511365538	0.401741704	0.025	0.004	0.048
24681	0.44316047	3.41946235	0.378876333	0.015	0.005	0.012
6106285	1.145252074	4.291094021	0.744996618	1.515	0.222	0.009
1857271	0.584752435	3.787089961	0.454823094	0.215	0.069	0.01
2524812	0.934924966	3.953213048	0.676900631	0.295	0.089	0.008
2778528	1.589473289	4.679229025	0.96404485	0.347	0.21	0.012
2116058	0.499077674	3.625282921	0.409933669	0.24	0.08	0.023
71759	0.468241722	3.557851261	0.402060829	0.029	0.006	0.143
1421806	0.861532423	3.882564031	0.628114705	0.199	0.069	0.189
4104846	1.83956952	4.960476633	1.11169978	0.431	0.149	0.019
9057230	0.86896755	4.000701247	0.62818831	2.076	0.315	0.007
40755567	2.612276886	5.707839802	1.427778487	13.556	2.15	0.004
6348592	1.475442557	4.630853762	0.917469086	1.62	0.227	0.026
4625583	0.806754424	3.979352627	0.588342312	0.435	0.21	0.091
570791038	104.314380621	442.357578845	76.2807840559	155.078	59.972	7.891
