# Supplementary material for: Fast, axis-agnostic, dynamically summarized storage and retrieval for mass spectrometry data
Source: PLoS One. 2017 Nov 15;12(11):e0188059. doi: 10.1371/journal.pone.0188059 (PMC5687738; doi:10.1371/journal.pone.0188059)
Supplement: S5 File — XIC adjacent query results. (ODS) [file pone.0188059.s005.ods]

## Sheet: OEMMA_arranged_path
/home/kyle/Documents/msViz/comparison
points	mz5	mzML	mzDB	MzTree-Single	MzTree-NoSumm	MzTree			3000402344	134.5619779849	455.6659741389	83.4740408499	738.445	136.551	0.222
3028888	45.6184472749	351.27371263	38.7637492309	2.882	0.542	1.834
882056	46.938643085	359.338103547	38.8847617219	2.083	0.324	2.683
65267198	50.643342151	370.5697631641	40.8344299031	8.975	3.2	2.171
3969174	49.3123672889	358.900689319	41.6315415	3.943	0.959	5.091
21712	50.315352238	391.28208131	39.123493232	1.801	0.355	3.649
47502585	48.2335242691	355.0457497549	42.276615217	8.243	2.716	1.488
103497686	58.321731546	377.697183315	46.771736414	17.346	6.113	4.807
6770	48.587772817	371.3562012151	36.3425610631	0.643	0.041	0.459
3409766	48.302400659	367.811060593	38.3533023171	2.885	0.595	3.333
43988324	67.5350734349	374.366734104	53.5396566521	8.816	2.947	3.826
20861304	47.717964748	363.1249639501	37.8121187981	4.331	1.173	1.839
9882636	47.304835691	360.148466377	38.171811735	5.734	1.902	5.425
288233655	53.809976233	369.63531742	43.561400476	32.009	11.685	1.326
323768721	90.5587362662	402.1986520351	63.987782782	63.141	17.438	1.342
3117995	46.323257906	358.28969997	36.939829808	2.902	0.585	3.335
1047483	46.706286545	361.9866241399	36.578008733	2.18	0.374	2.602
46732096	47.2263049691	357.319048069	39.256482274	7.677	2.536	1.611
153912	46.2710240439	359.5637607451	35.6172705971	1.063	0.111	0.951
1362856197	99.8145417541	420.2518396229	67.2663509689	387.469	55.187	1.227
310387315	70.771381521	380.180673512	54.037483719	35.224	13.046	1.365
4316312	46.968887049	362.214382343	36.805709497	3.08	0.678	3.427
752857165	69.4415202801	380.738476389	52.021667747	201.241	33.535	0.781
6597143	46.925591726	362.82470369	36.768584068	3.254	0.759	2.604
34611588	52.61844328	360.004149563	43.112075436	8.205	2.651	3.691
2752276	45.3681771561	351.414789327	37.295333403	5.449	1.702	9.787
6518	46.985220405	364.491999632	34.930026833	0.616	0.042	0.528
534708839	88.5266954939	402.6350497799	62.5405008562	93.565	22.184	1.58
50273083	50.276662705	364.7664974371	40.8059179139	9.999	3.263	2.439
9728950	48.726432746	361.64924893	40.1500658341	5.354	1.615	4.489
6186744	48.174118779	360.3059500621	38.8702196311	4.104	1.051	5.546
38233250	47.4939884708	361.3969869389	38.301193148	7.673	2.697	3.754
19541561	48.885465996	363.2426335642	39.306535109	5.463	1.649	2.646
68117911	51.4053902548	361.8777089951	42.2482378619	11.066	3.815	6.781
660962	46.965194818	364.7670257251	35.653641415	1.432	0.162	1.189
1154840	46.638682875	362.781304567	36.5223362439	2.323	0.38	3.098
122924642	50.3978593999	365.4942308108	40.8089968641	15.766	5.394	1.555
550049890	60.3234974772	373.309259374	47.5334940109	103.156	23.169	1.359
1210382456	78.5698775009	392.3293704101	56.9788063599	309.459	51.526	1.08
7597649	47.1731522399	354.895644635	38.757600957	3.624	0.936	3.359
138133968	62.0103108941	374.5490158219	48.328653583	22.136	7.279	3.994
12251013	47.460376278	363.6898690451	37.3392085562	3.892	1.026	2.277
1818870	46.757313882	362.6973294659	36.392467225	2.019	0.288	1.977
826210173	67.0646891842	376.158627355	50.769143035	182.011	35.89	1.071
12116393	46.933481127	347.8106361711	39.571734268	4.864	1.514	4.416
19076257	49.8714760073	351.6286177651	42.083876102	5.5	1.689	3.369
413759162	55.4627626759	363.1959657531	45.0533234699	92.047	18.639	1.07
24019309	51.3746600973	357.8006158608	42.84816898	7.033	2.212	3.136
69791495	61.2547883309	369.5325990801	48.296273635	12.267	4.024	5.364
115224953	48.7260317122	361.6818973789	39.890016523	15.552	6.038	2.661
18089	45.9992302269	358.4067709771	35.230625544	1.07	0.108	0.943
26291433	46.7443204602	352.00066535	39.0377982249	8.089	2.409	4.969
5236255	44.8530413513	343.6064634041	38.7966403829	3.478	0.828	3.787
20744769	47.0726803269	363.328910414	37.3267705429	5.017	1.433	3.451
4713027	48.0476294619	352.928411123	40.1716785208	3.561	0.873	4.461
277616385	80.0994154472	397.3311997742	57.388841182	35.736	12.56	3.144
10266601	45.693253817	356.0865721391	36.9701720209	4.414	1.19	2.854
1223406	46.7872617361	365.2518655319	36.6598989759	1.826	0.253	1.537
597425	42.5047622688	338.204810776	36.3992235328	1.828	0.297	2.562
19446317	53.4970801309	359.5886850258	43.8292839641	5.83	1.793	3.753
2206985	45.422641726	353.6440432359	37.174886042	2.326	0.377	2.584
2588838	46.742252927	363.5463771313	37.0726918039	2.094	0.313	1.858
651706	46.9184103091	365.7176932401	35.911457239	1.567	0.191	1.375
15028561	48.5362895022	353.3810521289	40.300789751	4.633	1.418	2.967
2541682	46.9546854982	363.2660867149	36.8810134431	2.623	0.503	2.001
17542828	47.9162117479	361.7039134869	38.5585322749	5.382	1.613	3.092
43216222	51.9394573972	360.9687904221	42.7861858328	10.332	3.054	5.924
82958589	62.6538558092	369.602298019	49.8482838933	13.053	4.564	2.806
1469917	46.957847901	363.254396884	36.0442755141	2.042	0.337	2.7
875363	47.011805819	365.5323344801	36.531183967	1.363	0.15	1.075
98017816	51.0232004368	366.3259485528	41.6339136518	15.838	5.299	2.223
99328420	59.3135256	367.3257964491	47.3258226487	15.766	5.051	1.868
77424037	49.4237944961	357.6169488089	41.1489842482	11.574	3.838	1.835
861523	45.9120545531	357.6500653868	35.549331271	1.82	0.349	2.785
93151705	48.22671674	350.2661369171	40.9812298389	10.479	3.79	1.792
416389	46.65508691	363.704128516	35.4347421849	1.719	0.2	1.919
4076	45.900680183	356.5524803713	34.8772607871	0.682	0.054	0.566
40971041	47.203375504	360.4828470962	38.2767985989	6.811	2.087	1.943
414820724	77.4903666491	396.9659851231	56.5986621978	43.801	17.862	0.963
61624564	47.0296528909	358.728874308	38.4639905618	9.304	3.259	2.192
145884205	49.0382318601	363.6141955958	39.7776452991	19.241	7.437	1.667
2219588	46.2709638299	360.9182945118	35.907772522	1.864	0.321	1.232
479301	46.7650182619	364.5860369701	35.146574462	1.862	0.238	2.054
1160931	45.3490799299	349.681695583	37.5046542948	2.162	0.367	2.954
1289857	46.3037228941	359.7285662982	35.903801425	1.484	0.164	1.117
457090021	58.2195810289	363.570635969	47.5307980131	82.598	16.771	0.834
4542544	46.2329803288	358.368992086	36.940264904	4.33	1.168	5.332
18824	43.0942746359	339.5386934171	34.805055584	0.745	0.162	3.943
21997212	44.6265663928	342.4323750421	38.4103054978	4.546	1.328	0.952
10425255	46.950302874	361.657809257	37.3775285717	3.315	0.813	1.521
74992370	61.1145262259	373.291450911	48.195558365	13.264	4.684	4.146
2276530	0.527399384	3.887605028	0.468949	0.3	0.345	0.129
15747	49.4663877162	383.9933853172	39.3263135319	0.896	0.058	0.634
90467	0.925717938	4.541081152	0.639454262	0.12	0.018	0.039
12	0.469464459	3.904926675	0.380116086	0.005	0	0.002
136617637	67.1258477419	425.406172737	62.5141169837	29.189	10.211	3.645
19649215	54.2823819341	387.3512830101	51.0970639169	9.346	2.26	6.565
207399266	79.143628407	416.9480694848	73.6084760981	41.273	15.492	9.802
1870794	0.605513424	3.899226842	0.520458812	0.249	0.077	0.038
