# Supplementary material for: Fast, axis-agnostic, dynamically summarized storage and retrieval for mass spectrometry data
Source: PLoS One. 2017 Nov 15;12(11):e0188059. doi: 10.1371/journal.pone.0188059 (PMC5687738; doi:10.1371/journal.pone.0188059)
Supplement: S6 File — XIC random query results. (ODS) [file pone.0188059.s006.ods]

## Sheet: OEMMA_arranged_rand
qref/OEMMA121101_61b.mzTree qref/OEMMA121101_61b.mz5 qref/OEMMA121101_61b.mzDB qref/OEMMA121101_61b.mzML queries/OEMMA_random.csv
points	mz5	mzML	mzdb	MzTree-Single	MzTree-NoSumm	MzTree
112196	0.489922954	3.615513366	0.381088165	0.121	0.153	1.422
775136	0.537948733	3.72213893	0.458463946	0.187	0.141	1.238
1568467	0.625829683	3.80829161	0.522767725	0.244	0.113	0.045
783005	0.534808578	3.820015238	0.427384711	0.104	0.113	0.012
3350611	0.902250512	4.133261951	0.638959793	0.435	0.916	0.033
1790	0.462092989	3.575734863	0.352946846	0.083	0.025	1.03
3809082	0.92007399	4.12183062	0.701142441	0.456	0.315	0.038
3172391	0.812363694	3.992359316	0.600041474	0.4	0.146	0.031
92646	0.471408122	3.590588651	0.403559302	0.058	0.108	0.07
3075028	0.726618533	4.033661984	0.549089418	0.374	0.14	0.333
5247	0.495116062	3.646884608	0.361016397	0.028	0.003	0.156
1452532	0.608447475	3.804722371	0.46307644	0.239	0.084	0.092
324127	0.522333862	3.743552603	0.390148483	0.073	0.025	0.108
1366379	0.558563628	3.744415748	0.46427315	0.244	0.08	0.089
5888280	1.450596728	4.845006312	0.900553937	1.863	0.399	0.044
3351944	0.776360398	4.093833662	0.564589875	0.418	1.619	0.032
3535738	0.656483142	3.864782885	0.485588871	0.412	0.188	0.038
2031704	0.516052685	3.679033502	0.418160445	0.293	0.118	0.066
3059537	0.961256026	4.176089899	0.680647355	0.447	0.363	0.035
654985	0.527984768	3.720429178	0.411261395	0.171	0.044	0.118
7183607	1.696385803	5.056493442	0.987954823	1.691	0.272	0.046
66278	0.5086062	3.643815807	0.393296673	0.116	0.04	0.512
75205	0.495110396	3.675659466	0.377010071	0.087	0.027	0.175
474353	0.524574345	3.690298238	0.425507325	0.107	0.179	0.051
88448	0.465110064	3.56713717	0.393847562	0.064	0.018	0.173
70604	0.495834096	3.665291737	0.375021605	0.03	0.006	0.072
8322523	0.704627039	3.894659653	0.567015764	1.878	0.395	0.015
2952940	0.747650625	3.973493868	0.549404174	0.396	0.135	0.029
232096	0.480353682	3.645826984	0.382981818	0.081	0.23	0.069
6926396	0.803897546	3.994713496	0.573427627	1.935	0.337	0.017
1227609	0.56086369	3.789367902	0.483369448	0.201	0.061	0.069
1948033	0.679759911	3.876996623	0.529655303	0.33	0.106	0.094
2391379	0.691630514	3.89080066	0.503017939	0.319	2.196	0.03
5646714	0.984165474	4.157730396	0.683535536	1.48	0.536	0.025
221616	0.496816902	3.544901861	0.410186848	0.092	0.036	0.11
230165	0.47705701	3.690924779	0.394424376	0.094	0.03	0.061
466772	0.491820752	3.633459322	0.399554931	0.123	0.033	0.103
1598254	0.565062774	3.759876047	0.48775145	0.234	0.078	0.098
49183	0.471260645	3.606907668	0.38903672	0.097	0.034	0.663
5718571	1.17428324	4.351142355	0.788877038	1.674	0.493	0.035
170638	0.477708649	3.5789305	0.390087055	0.073	0.022	0.076
2141077	0.66877323	3.891594525	0.498389826	0.335	0.094	0.03
1061891	0.54382905	3.730714456	0.422248637	0.219	0.073	0.088
1441	0.467991892	3.624193384	0.348523789	0.018	0.002	0.05
1076624	0.593070711	3.749510257	0.476674864	0.216	0.062	0.062
949488	0.555487348	3.799522448	0.461954427	0.113	0.056	0.059
15148965	0.934573941	4.127237488	0.632926871	4.608	3.994	0.022
1442766	0.65487082	3.848802667	0.51137924	0.253	0.085	0.092
1532284	0.543393451	3.709639116	0.421508499	0.247	0.072	0.03
3267286	0.975263652	4.177634346	0.668130518	0.419	0.148	0.043
213720	0.51889979	3.668645947	0.415901084	0.099	0.033	0.201
1390603	0.571371533	3.746617242	0.469157229	0.255	0.079	0.108
21996464	1.122580676	4.323439095	0.805280015	5.399	1.109	0.006
4645263	1.202923587	4.571246733	0.764829312	1.78	0.19	0.043
28211	0.461248909	3.5454816	0.4053259	0.075	0.023	0.238
3028066	0.973345804	4.181072547	0.703121818	0.395	0.347	0.037
13229431	0.856147931	4.0706564	0.590906759	4.093	0.488	0.022
945004	0.584557629	3.756787208	0.443348956	0.205	0.064	0.08
10708899	0.803183947	3.993479328	0.605812637	2.342	1.008	0.025
729544	0.501376266	3.693779093	0.418910804	0.1	0.036	0.061
274141	0.481231457	3.682648086	0.420751519	0.062	0.017	0.038
194647	0.501508074	3.714039695	0.379085944	0.056	0.015	0.081
6979362	0.760545478	3.963016034	0.609363763	1.687	0.312	0.02
358	0.471816362	3.631699958	0.347427381	0.043	0.005	0.375
1816398	0.591830026	3.797753124	0.512849315	0.24	0.083	0.098
1645253	0.625657057	3.796363847	0.477397754	0.297	0.094	0.088
573923	0.492203082	3.667141543	0.397744213	0.189	0.051	0.107
5834344	0.638965336	3.793348003	0.493636085	1.541	4.587	0.087
1005407	0.576186001	3.721961459	0.423985427	0.221	0.065	0.085
388410	0.497802573	3.703433724	0.417535158	0.092	0.025	0.041
1987954	0.578292761	3.928385785	0.503636525	0.272	0.077	0.078
335218	0.474824429	3.588463918	0.390214534	0.08	0.025	0.116
368355	0.497569373	3.670838116	0.398970425	0.185	0.044	0.147
1456228	0.71046176	3.862487993	0.548653569	0.225	0.07	0.037
610113	0.522526112	3.706820557	0.399816649	0.115	0.038	0.098
2444228	0.651551433	3.852892311	0.503916477	0.358	0.113	0.101
1758201	0.607386722	3.798098699	0.486305654	0.25	0.079	0.07
1051156	0.522184809	3.740977443	0.419940403	0.207	0.066	0.085
2363827	0.664492379	3.851472545	0.499789338	0.343	0.097	0.117
2905736	0.751575501	3.967168883	0.560550941	0.41	0.125	0.034
2149575	0.631896664	3.845062706	0.488344638	0.322	0.093	0.023
4928406	1.104596652	4.325195656	0.735733292	1.998	0.546	0.041
2352497	0.71495189	3.941520854	0.513795307	0.309	0.092	0.024
2300463	0.719537485	3.915077688	0.525821707	0.369	0.123	0.107
720182	0.474848068	3.602748653	0.395391051	0.111	0.036	0.121
872139	0.493628044	3.640496335	0.388831862	0.109	0.038	0.143
216	0.452455929	3.394871662	0.365326898	0.014	0	0.063
774912	0.53364328	3.673439756	0.398754639	0.173	0.045	0.052
2037706	0.58671127	3.807560613	0.505632013	0.335	0.1	0.078
5056909	0.951304441	4.162192842	0.663710372	1.81	0.219	0.044
31725	0.456729498	3.502602992	0.395162601	0.036	0.008	0.064
740542	0.516253838	3.702608276	0.411635526	0.177	0.051	0.095
462479	0.519454548	3.682204409	0.416103172	0.168	0.046	0.078
3305970	0.803333487	3.95888341	0.633237142	0.418	0.172	0.048
51194	0.479976482	3.619789739	0.376575972	0.057	0.016	0.109
504374	0.551256105	3.677839107	0.405698546	0.112	0.042	2.379
2686080	0.75649586	3.953007261	0.584957185	0.366	0.401	0.037
348003	0.535067672	3.652757359	0.419202045	0.182	0.047	0.098
3824565	0.836735996	4.014434981	0.604624505	0.432	0.157	0.038
5034705	0.824840037	4.047136329	0.593046649	1.304	0.182	0.035
240185137	65.644310057	384.189071502	49.7372116358	54.598	26.722	14.43
