# Supplementary material for: Fast, axis-agnostic, dynamically summarized storage and retrieval for mass spectrometry data
Source: PLoS One. 2017 Nov 15;12(11):e0188059. doi: 10.1371/journal.pone.0188059 (PMC5687738; doi:10.1371/journal.pone.0188059)
Supplement: S7 File — Simulated summarization results. (ODS) [file pone.0188059.s007.ods]

## Sheet: summ_save9
Number of Points in Data Area	Memory	Number of Points in Data Area	Memory		Number of Points in Data Area	Memory	Number of Points in Data Area	Memory
7942	0.7114505768	19299	0.5655384064		7942.0372275819	8288.7660187572	19298.9305581674	6589.2173619587		Standard	MzTree, limit: 5000
23385	2.0744419098	23816	0.3653812408		23385.0320444949	24168.7393565519	23816.1574562643	4257.3237606951
59275	4.9603271484	17518	0.3012657166		59274.816375266	57791.6906595839	17517.9719129164	3509.578078192
50688	4.3497276306	79811	0.3775691986		50688.2224020674	50677.6471821614	79810.9578811697	4398.6047961339
57165	4.865398407	82567	0.3070163727		57165.1231397794	56685.6102295512	82567.0812573075	3576.5767007362
73572	6.2698459625	56778	0.5393600464		73571.62610914	73048.6463126802	56777.6361571925	6284.1752331935
23853	2.052898407	93819	0.459280014		23852.8847937079	23917.5231862707	93818.9194493552	5350.8838868031
19635	1.5187740326	22347	0.37774086		19634.7956703301	17694.6901307974	22347.1936103456	4400.9709447636
32179	2.6503658295	1764	0.0761318207		32178.6386226512	30878.585342372	1764.1511033258	887.462589002
76008	6.4587593079	34900	0.3487300873		76008.0112412916	75249.6436286329	34899.6574871119	4063.0555562535
95702	8.0801010132	12935	0.3943920135		95701.7506177188	94140.014264432	12934.9746551442	4594.837161786
62089	5.2459716797	81160	0.2888202667		62088.725721261	61119.6046774913	81159.8258503191	3364.5655468139
51367	4.2623519897	28535	0.3104496002		51367.4881658321	49660.0304083895	28534.6787718559	3616.6084312578
18400	1.5081310272	48626	0.4406547546		18399.8017599673	17571.3011572377	48626.0596562383	5133.7345488184
18733	1.5655517578	37853	0.2920818329		18733.1443914169	18240.2806312499	37852.851006139	3403.3756354562
67342	5.7662773132	31039	0.4338741302		67342.3483476875	67181.5913991685	31039.2024434945	5054.7891864517
40919	3.5224914551	8544	0.3431510925		40919.4202963476	41040.4148267431	8543.6889595347	3997.9406715175
8566	0.8900642395	62226	0.4889774323		8565.775368608	10370.016960066	62225.7733181149	5696.8486724204
29403	2.4775028229	50757	0.3152561188		29402.9420797175	28864.7576469243	50756.6416955377	3673.2220519832
82646	6.9574356079	31868	0.4004001617		82646.3663966983	81059.7513300872	31867.7239733541	4665.1083848366
70169	6.0857391357	59513	0.4153347015		70169.4445058448	70904.13786386	59513.0012568941	4838.6740887991
35171	3.1280136108	90936	0.3445243835		35171.412468136	36444.1209020564	90935.8648049928	4013.7661670367
34077	2.9242515564	37749	0.3236675262		34077.2158328067	34070.3733913372	37748.7195939555	3770.6770782934
87079	7.4248695374	88829	0.5686283112		87078.8274804302	86506.4544288748	88829.166969699	6625.4912266351
43685	3.8682174683	71096	0.2754306793		43684.6222418728	45068.3533428616	71096.4551476614	3209.3459725615
92190	7.9940986633	49262	0.3731918335		92190.4019989104	93138.0856695866	49262.281595109	4347.9537344806
21511	1.8119716644	91560	0.4258060455		21511.1298937654	21111.2486310642	91559.8263281874	4960.5569490921
40842	3.3867073059	59636	0.5396175385		40841.5931535974	39458.4011814241	59636.2263007436	6286.6147665605
86634	7.4641799927	89734	0.3304481506		86634.3204561122	86963.8288986963	89733.6842425382	3849.9269598277
16114	1.2608528137	23820	0.5105209351		16114.2180993252	14689.7749370093	23819.8240489777	5948.2200017054
68687	5.8460140228	18704	0.3744792938		68687.1173577513	68111.1785749854	18703.7919956948	4362.8287708587
80999	6.9936561584	47063	0.431470871		80999.0505617948	81481.6809406594	47062.8835050139	5026.6106039044
83977	7.1208572388	6994	0.4414272308		83976.7926509537	82963.6868340317	6993.5996399717	5142.7698880438
3967	0.2279663086	68602	0.3886413574		3967.4315631887	2656.0136088815	68602.2302928028	4528.3462705554
9202	0.7164287567	83737	0.2850437164		9202.1803012307	8346.551106964	83737.4718824545	3321.4472919905
4056	0.4729270935	29681	0.2877044678		4056.230768631	5509.5832130185	29680.6463357001	3351.9413903855
36310	3.0215835571	39172	0.2957725525		36310.3206361825	35204.0628408013	39172.007225702	3445.5855415598
97724	8.3587932587	62732	0.2577495575		97723.5928457385	97387.4453777893	62732.3899410928	3003.4541056331
4744	0.2574920654	82437	0.3370571136		4744.0293738165	3000.4959643015	82436.8223868133	3927.1757025167
41340	3.7035083771	44237	0.3800582886		41339.9050035983	43148.7042500249	44236.6818193234	4428.4827898866
37748	3.3594989777	94544	0.5779838562		37748.1575207132	39140.7143692856	94543.8622081747	6734.0228913281
23409	1.8852710724	37442	0.4900074005		23409.3544576186	21964.5600038581	37441.5841738932	5708.991783886
33124	2.6781749725	48092	0.4796218872		33124.0383152367	31203.4375566736	48091.5790449445	5587.8017202774
14252	1.0795783997	75215	0.4023742676		14251.9614160744	12578.4207274305	75215.3439142788	4687.7180129523
85390	7.4561977386	86404	0.3702735901		85390.3595656777	86870.9615569114	86404.2588657647	4314.2440937092
56814	4.7547626495	36825	0.4234027863		56813.8020192188	55397.0849270397	36824.826695093	4933.1582366789
52091	4.6394062042	23712	0.5947208405		52091.3474460966	54053.3914021775	23712.4295323806	6929.1944114021
389	0	78653	0.4197978973		388.6855106455	0	78652.5168822783	4890.674864222
76417	6.5763473511	21691	0.2685642242		76417.2148523483	76619.5104947601	21691.1107810802	3129.4869430889
42015	3.6397361755	7118	0.4111289978		42015.2277144193	42406.2095171628	7118.1824895015	4790.2672314247
43570	3.8386058807	69601	0.4458904266		43570.0552114946	44722.8072682686	69600.6671550215	5194.7322169124
97917	8.2560539246	22756	0.271654129		97917.0478176392	96189.8681003306	22755.8382365681	3165.4010794448
38693	3.3882522583	15886	0.3666687012		38693.334097358	39475.6305819416	15885.6573861148	4272.4743855178
17924	1.6546440125	18130	0.5987548828		17924.0122636627	19277.681172072	18129.8069680217	6975.5156470216
12777	1.0025024414	93680	0.2613544464		12777.030608084	11680.0818104664	93679.6274965919	3044.5733283589
26983	2.4474620819	74857	0.5982398987		26982.7040596213	28515.3482495851	74856.6143364422	6969.5067204772
84072	7.3435878754	2279	0.2297687531		84071.7364720822	85558.7711649537	2278.9607883338	2676.9692979678
52889	4.7035217285	40998	0.4220294952		52888.9780564851	54800.080202973	40997.9803849145	4916.5771418371
83758	7.1574211121	75146	0.3998851776		83757.9769307277	83390.3016313126	75145.7778261098	4659.4995384209
44149	3.7527751923	90805	0.5651092529		44148.7087343602	43723.1125004888	90805.0111757245	6584.4898908023
70082	5.9803390503	49372	0.3009223938		70081.9767726964	69676.4843969556	49371.7194529923	3505.6437949819
61976	5.1666641235	9801	0.4918956757		61975.7293790129	60196.3754196011	9801.1296839873	5730.8204705453
65749	5.6443119049	89305	0.2681350708		65748.8613966139	65760.7164227794	89305.0580137723	3123.640213628
48245	4.0654563904	95236	0.3549098969		48245.1594986017	47365.8495881123	95236.4610953572	4135.4592732496
11226	1.1299610138	69959	0.5257987976		11226.1250945811	13164.7449804137	69958.5337276016	6125.6910737397
89086	7.6859664917	87574	0.3132820129		89086.1152955312	89548.280771376	87573.9594628759	3649.628750375
85761	7.4443531036	53328	0.5009078979		85761.2474290239	86733.4039904464	53327.9693262663	5836.3818644128
90622	7.9151344299	22646	0.3707027435		90622.4506224847	92218.1101294711	22646.3888527351	4319.2369175335
56629	4.8955249786	16553	0.3198051453		56628.7525396297	57036.6281856068	16553.1138935111	3725.9870081204
85460	7.3539733887	45148	0.3929328918		85459.9033121706	85680.3396226905	45148.1305144104	4577.8471457099
42424	3.6999893188	61153	0.5255413055		42423.7294925934	43107.66660461	61153.1476665469	6122.6144188009
58341	4.9462509155	71659	0.4921531677		58341.4001964845	57627.9390180149	71658.8793395465	5733.5953710059
89011	7.7596092224	41227	0.5213356018		89010.939634216	90406.1960167874	41227.2054163506	6073.8053881006
64023	5.4238986969	14047	0.3788566589		64023.0598856402	63192.8074010697	14047.0313353094	4414.2736184369
45968	3.9292430878	73877	0.5024528503		45968.3263797273	45779.062874951	73876.9232180392	5854.175327447
79278	6.9544315338	81158	0.5020236969		79278.0295687629	81025.058589737	81158.401508684	5848.8120869988
68187	6.0168170929	40310	0.5474281311		68186.9913892155	70101.1183429457	40310.2155605972	6378.2321827724
73650	6.2948226929	26354	0.5487155914		73650.3514179423	73339.5147997532	26353.6083494401	6392.5209644009
53361	4.6573448181	24804	0.5875968933		53361.1495522117	54261.5591158296	24804.4695318299	6846.0579256156
87808	7.6998710632	14286	0.3078746796		87807.7714524999	89710.0456461811	14285.9418268638	3587.4398851592
48714	4.3061256409	67246	0.5867385864		48714.0671709669	50170.2801267176	67246.4501035867	6836.3355024037
70804	5.9367370605	21755	0.4182529449		70803.9854791493	69167.8824831428	21755.3391144719	4873.3232499452
25072	2.1717739105	12759	0.3574848175		25072.0456985846	25303.4539182658	12758.5575087509	4165.34760323
95800	8.1626701355	92499	0.5162715912		95799.9672013287	95101.665937602	92499.4829600405	6015.4995568369
75239	6.4733505249	35606	0.2808380127		75238.7879690556	75419.6957612362	35606.3738866044	3272.3426185924
12943	1.0150337219	31222	0.4835700989		12942.7484037292	11826.2024328273	31221.9363965667	5634.0472234512
50324	4.3329048157	44745	0.5377292633		50324.1264583919	50481.5076881381	44744.7331476156	6264.6040223785
72770	6.2715625763	59767	0.4103565216		72770.3294841678	73069.2007176253	59767.4751441763	4781.0979206703
88360	7.5742149353	66958	0.2635002136		88359.5324025203	88246.328630086	66957.781400412	3070.4789168466
93670	8.1248188019	73543	0.5760955811		93670.171412751	94661.1564518467	73543.1483365702	6712.4842863019
72446	6.1935424805	23223	0.2910518646		72446.2699006048	72160.205094308	23222.9657102335	3390.7112776806
90319	7.7317142487	14375	0.426235199		90319.0499655742	90081.06288233	14375.2756524163	4966.4129603045
74347	6.484079361	6618	0.3679561615		74347.005092994	75544.8452940505	6618.2402007333	4287.2178577039
66841	5.7008743286	62896	0.5442523956		66841.1587138134	66419.5936811674	62895.8410549087	6341.4849082178
9996	0.8525562286	72344	0.2956008911		9996.2373155677	9932.8060401756	72344.2016715234	3443.8234460453
57150	4.8390483856	34235	0.319890976		57150.1547018517	56378.8929308724	34234.6772006994	3726.9135413981
79632	6.6773700714	17916	0.4873466492		79631.8210067756	77796.5747423384	17915.542148292	5678.2238705283
90166	7.6590156555	69203	0.5585002899		90165.6257486803	89234.1875762554	69203.3440394104	6506.9170103209
50988	4.4611358643	39958	0.5122375488		50988.1450254004	51976.0247510599	39958.4229047133	5968.35202033
68138	5.6970119476	83428	0.4455471039		68138.4148346454	66374.8041969795	83427.5289797465	5190.6677432359
41825	3.485326767	80765	0.2854728699		41825.3446443882	40606.9104840836	80764.5010356561	3326.4496477642
19923	1.759185791	66601	0.3656387329		19923.1337761381	20496.218552498	66600.5046555533	4260.4947532079
53532	4.7622299194	80519	0.5906867981		53531.692002424	55484.3084025673	80518.9503078398	6881.8646729055
55716	4.891576767	76243	0.3807449341		55715.6297961826	56990.9566677497	76242.6326142434	4436.4492992123
15276	1.2891769409	33742	0.5709457397		15276.0325566041	15020.068834435	33742.3616352219	6651.8871821702
56545	4.8409366608	73347	0.461769104		56544.9881678544	56401.4878652985	73346.9216009499	5380.4244930925
41158	3.6938095093	38986	0.535326004		41157.9800414122	43035.6658359038	38986.1829276703	6237.3454109024
62086	5.1598834991	53693	0.4494953156		62086.161834224	60116.9403638252	53693.3286827813	5236.6630076511
17136	1.3590431213	57797	0.5095767975		17136.0650969009	15833.5760403682	57797.137823157	5937.4287542998
52167	4.3838882446	14791	0.3827190399		52167.4227453345	51075.6586026136	14791.2420259745	4459.3518653953
84460	7.2394752502	39645	0.2581787109		84459.6317617423	84345.7557566448	39644.6897844032	3008.4765975271
50737	4.4068908691	72981	0.4549026489		50737.331795935	51344.359379453	72981.0664953117	5300.4751789499
70172	6.1039352417	95491	0.2743148804		70171.500839124	71115.5573931734	95491.2379167157	3195.848106441
25524	2.3544216156	18501	0.3269290924		25524.0513474792	27431.3975251597	18500.7046608642	3809.0728204762
5426	0.3664112091	1368	0.2032470703		5426.175905516	4269.4993975662	1367.9244637706	2367.7230455148
85464	7.4377441406	55878	0.4368782043		85464.3357598567	86655.9308052071	55877.7791826088	5089.6973388183
21354	1.8300819397	22006	0.4095840454		21354.1875155932	21321.7745765607	22006.1068885488	4772.401928822
54445	4.6908187866	10561	0.3464984894		54445.3709580571	54651.9134623472	10560.7700016436	4036.7019386077
18560	1.7315483093	25200	0.3153419495		18560.1760144417	20174.4000111521	25199.7437921293	3674.2066735334
95408	8.1010437012	56680	0.3893280029		95408.1115894812	94384.3272839513	56680.0916323746	4536.4503048691
40946	3.4136581421	25805	0.4808235168		40945.5563290705	39772.3125373451	25805.0140720584	5601.978742541
58530	5.1940441132	64213	0.3495025635		58530.2919309736	60514.5928104818	64212.8571842677	4072.2407093394
19636	1.5312194824	83368	0.5096626282		19635.536767999	17839.5367182345	83368.4919605052	5937.8853220404
76737	6.4682865143	80882	0.2931976318		76736.5363335131	75361.4863669572	80881.9617885722	3416.0841440337
27862	2.3281574249	16557	0.3607463837		27862.3992508878	27124.7906200224	16557.4249071655	4202.7104839041
96071	8.3654880524	67137	0.3458976746		96070.910636471	97465.3411009147	67137.2836122251	4030.0667294321
99733	8.660402298	84607	0.5884552002		99732.7303027142	100900.687269914	84607.4846685102	6856.2014659992
84239	7.2865104675	61960	0.5822753906		84239.0524517571	84893.895948852	61960.0159768411	6783.6438653248
81149	6.8697166443	99835	0.5447673798		81149.2535493171	80037.7426795826	99834.5981572182	6346.924606807
58279	5.1259803772	66921	0.4878616333		58278.6248233167	59722.3317850771	66920.7785262838	5684.4739618847
78326	6.5635585785	20427	0.388212204		78325.6757343251	76471.0992860033	20427.2750431546	4522.6308250846
52090	4.305267334	88395	0.5938625336		52089.6566467076	50159.565021068	88395.4884924474	6918.8357209917
33740	2.8274345398	10693	0.3405761719		33739.9197010736	32941.6048415339	10693.0665579911	3967.8134776337
22429	1.975736618	83861	0.2679634094		22429.0403176684	23019.1796936332	83860.5740279358	3122.0934604974
78659	6.8639659882	50063	0.318775177		78659.4580593479	79970.7146135142	50063.0787618004	3713.9018584825
61175	5.3270816803	98836	0.438079834		61175.0277664184	62065.2479079144	98835.8768056008	5103.9916444861
92117	7.8242397308	41112	0.5064868927		92117.0479516653	91158.8034940964	41112.3565187235	5901.0491015324
43114	3.7900257111	58893	0.5385875702		43113.5764083856	44157.1260820988	58892.7395528502	6275.4372974637
14496	1.3659954071	69591	0.3657245636		14496.1444208775	15915.1103975745	69591.0502091872	4261.1167039842
17348	1.3741493225	44480	0.3865814209		17348.0756132191	16009.6375010223	44479.5349846654	4504.4736750467
46771	3.9032363892	30129	0.2933692932		46771.2979282192	45476.3979088847	30129.0243222882	3418.1467251894
49234	4.1014194489	80385	0.3148269653		49234.1932707473	47784.7274979931	80384.5542204493	3668.2184546214
9443	0.7541942596	17058	0.3628921509		9442.6795019712	8787.1660732075	17057.9652453416	4228.139265252
38513	3.3129787445	71992	0.3634929657		38513.3850428204	38599.4378114269	71991.7039374513	4235.0473855414
18741	1.48478508	14022	0.4967021942		18741.2702630807	17299.3847672605	14021.5158644036	5787.0354350959
38058	3.3437919617	97553	0.4533576965		38058.4580057998	38957.8610779147	97552.8354852192	5281.8936956015
75228	6.463136673	73252	0.3944778442		75228.2985734886	75301.4551716606	73251.7312109718	4595.6895697831
100820	8.8049411774	33348	0.565366745		100819.712653632	102584.650525765	33347.9864271066	6587.1956894841
29673	2.4167346954	13983	0.4034042358		29672.6997232173	28156.5094620469	13982.5977568439	4700.358981313
1373	0.1347541809	88765	0.5119800568		1372.8034476912	1569.807564923	88765.0215481295	5965.1002328008
37097	3.2627677917	53330	0.5212497711		37097.3936615537	38014.0440757307	53330.436300997	6072.5705094234
65153	5.6807041168	75284	0.3833198547		65153.0292577782	66185.2789372219	75283.6343120855	4465.7258027953
56201	4.9081420898	52077	0.5009078979		56200.9608568476	57184.0249915693	52076.6220340999	5835.9952694914
20866	1.7402172089	52230	0.3299331665		20866.389934734	20274.6271608945	52230.1955725813	3843.8706101032
73752	6.3903522491	38462	0.4651165009		73751.7337541849	74453.3073101345	38462.2820909184	5419.1327543565
15662	1.3478851318	67705	0.5069160461		15661.6734467614	15704.3369026573	67705.4078908182	5906.230450466
59967	5.1749897003	27558	0.2985191345		59966.7481993839	60292.6418562082	27558.4199776562	3478.2278315074
46688	4.052066803	52317	0.5793571472		46687.8317950569	47209.9346233838	52317.0660872094	6749.8558325679
65839	5.7630157471	19111	0.3220367432		65838.7561988323	67143.9702033678	19111.4019270038	3751.6579385582
56637	4.94556427	23254	0.4386806488		56636.6245876678	57619.7750769661	23254.2050328468	5110.6364952227
50592	4.2589187622	22753	0.5531787872		50591.5194094166	49619.9569437283	22753.3857444063	6444.9938728356
56612	4.8406791687	100958	0.2754306793		56612.4095397479	56397.9087523158	100958.31805769	3208.8348485526
2001	0.1610183716	4194	0.3188610077		2000.8881537155	1875.945150457	4193.7877253983	3714.5707392922
98353	8.5674476624	84615	0.5194473267		98352.9289738988	99818.1643312308	84614.6293655	6051.7641904188
48420	4.274969101	24099	0.2740573883		48420.21784528	49807.4513386652	24098.537781908	3192.89616586
32311	2.7440929413	21647	0.5861377716		32310.9354045114	31971.1047839202	21646.5008082686	6828.6124721161
56949	4.7955322266	60903	0.2655601501		56948.7684465875	55872.1011487208	60902.925360193	3093.9457068528
57056	5.0004959106	41787	0.5796146393		57056.1443740844	58259.5306113392	41786.6152375424	6752.6127482618
4750	0.5359268188	92334	0.3503608704		4750.2001846034	6243.6109298024	92333.644768755	4081.5169860373
5973	0.5753231049	96118	0.292596817		5972.8095328325	6703.2763811541	96118.3880448762	3409.181126425
2834	0.2301979065	95482	0.4821109772		2834.2436297025	2681.5370024125	95481.5955313048	5616.8167435487
90732	7.9056072235	52210	0.5577278137		90731.555442898	92106.9588634878	52210.3730602346	6497.5768406903
4549	0.4106140137	91152	0.5962657928		4548.9540360034	4784.2572511337	91152.4646975722	6947.0572348557
80334	7.0609474182	59302	0.3011798859		80334.0784870959	82266.0503726541	59302.4944826442	3509.3029611299
51078	4.3227767944	15003	0.287103653		51077.9320979782	50363.5542192634	15003.3234461966	3344.5408797597
36290	3.2426834106	70525	0.541677475		36290.2308815125	37780.4703130097	70524.7213590421	6311.262124524
26360	2.165851593	23478	0.4409122467		26360.1932133439	25234.0752780145	23478.022832236	5136.8177264479
9325	0.7499027252	5514	0.2819538116		9324.9183388912	8736.5498646345	5514.4765086894	3285.0620931959
34723	3.1179714203	47159	0.4647731781		34723.2764541215	36326.6542030928	47159.2308502324	5415.4309553532
55623	4.62018013	2224	0.3168869019		55623.1351675921	53829.4177872308	2223.5232004157	3692.3567116827
16570	1.5894985199	30150	0.5370426178		16569.9871880139	18518.8348002936	30150.4805435459	6256.6555939918
61692	5.4590892792	48321	0.3270149231		61692.2795453576	63602.8807867255	48320.6984803464	3810.2105910583
69291	6.0109806061	87790	0.2743148804		69291.0746717813	70033.1220016454	87790.337689372	3195.9228713812
23328	2.0000267029	1645	0.0730419159		23328.0556036322	23301.7807816214	1645.1984689135	850.7703868789
28884	2.3621463776	26821	0.5136108398		28884.2994572415	27521.2994885586	26821.0489054351	5983.6082339969
90554	7.6636505127	2468	0.3567123413		90554.2515785558	89288.4526874531	2467.9812774231	4156.4703511689
7438	0.6345462799	39382	0.4385948181		7437.8713151059	7392.9423184252	39381.7927611654	5110.4052662856
71208	6.2494182587	20640	0.3701019287		71208.0199813272	72810.8925978551	20640.3696718669	4311.5906891616
12457	1.197681427	95995	0.4163646698		12456.7796431265	13954.1975272605	95995.0105444075	4851.3634261569
89734	7.8095626831	36130	0.5755805969		89733.6434726564	90988.1058306309	36130.2137032347	6706.1175777674
74722	6.5680217743	27398	0.4253768921		74721.930066972	76523.3110977973	27398.2698834604	4955.5792813393
92682	8.0468845367	5953	0.4454612732		92681.9503624784	93753.2184916963	5953.4443988146	5190.1917560487
63021	5.4336833954	40161	0.5834770203		63020.7042194431	63306.7794138905	40160.708713919	6798.2424886672
17406	1.5127658844	10715	0.3929328918		17406.2286116628	17625.4736738298	10715.4651661829	4577.6524972471
44889	3.8903617859	16815	0.4659748077		44888.7678812399	45326.4103908675	16815.3953044249	5428.7213959888
13215	1.0109996796	86745	0.5423641205		13215.3272026186	11778.7996972538	86744.8906838504	6318.8665792684
16366	1.2590503693	29446	0.4641723633		16365.7645912414	14668.5422453096	29445.5036671796	5407.6086883805
98370	8.4804153442	34397	0.3251266479		98369.6696697783	98804.0621359575	34397.2772678143	3787.5182246626
22795	1.8405532837	51515	0.3956794739		22795.2576301735	21444.1373036442	51515.2680657656	4610.3881283956
39928	3.284740448	20295	0.4759311676		39928.2024220295	38270.3676092268	20294.7326550516	5545.0799636405
56521	4.9987792969	40402	0.3798866272		56521.4527702768	58240.2595063948	40402.3741204767	4426.2853425748
44555	3.8189506531	61529	0.3834056854		44554.7549464692	44493.8072869732	61529.1067555524	4467.3550982265
69697	6.0573291779	50428	0.4164505005		69696.9522549659	70572.991160605	50428.3349098205	4852.0865392295
75714	6.5036487579	40974	0.2995491028		75714.1152231588	75773.4399364524	40973.8448901462	3490.0551292097
97850	8.5026454926	2941	0.2828121185		97850.0901256246	99063.0820742956	2941.3133218841	3295.4939338354
30748	2.6741409302	11413	0.3161144257		30747.8948550744	31156.0346463187	11413.3260447003	3683.0381177666
59853	5.2882003784	75197	0.4173946381		59853.0374902539	61611.5866611131	75197.3967718361	4862.5813175237
33533	2.7385139465	71784	0.3220367432		33533.0370741824	31906.2881931593	71783.6571002342	3752.1332990073
55291	4.6484184265	68778	0.2732849121		55290.8972007737	54157.8836897504	68777.5384165892	3183.6396809553
68546	5.7548618317	77671	0.2974033356		68545.5395352823	67048.8602919876	77670.5955394293	3465.1853546627
60753	5.3432178497	24160	0.4007434845		60752.6826166101	62253.0254155661	24159.6295135215	4669.3694544537
77502	6.5074253082	14107	0.5112075806		77502.0129419987	75816.8386554694	14107.0227214577	5956.4151379993
51129	4.277973175	49247	0.4974746704		51128.673836646	49841.7535015929	49247.1854469421	5796.0995793992
92620	7.9958152771	36136	0.2907085419		92619.9540782479	93157.9067657359	36135.8897681874	3386.7550442998
32492	2.7882099152	101539	0.5156707764		32491.7464841669	32484.6686984217	101538.507578471	6008.2367623885
27332	2.3894405365	6040	0.3033256531		27332.434599657	27839.362847304	6039.9825162823	3533.9899433656
76209	6.6087055206	9295	0.3971385956		76208.8179840893	76997.1734007446	9294.8689788405	4626.820025463
95745	8.3733844757	47136	0.4564476013		95744.6249167638	97556.5338161236	47135.5229769714	5317.8103889919
44351	3.9681243896	86647	0.3563690186		44350.5416603851	46232.364542159	86646.9315825555	4152.2667494746
57777	5.0474452972	19933	0.3134536743		57776.7027107528	58807.3961952126	19932.8462995447	3651.943992479
15895	1.4135456085	38309	0.2674484253		15894.6034495581	16468.7039564724	38309.3473664676	3116.300653282
65635	5.5565929413	14513	0.2819538116		65634.6732319656	64738.8780464678	14512.6285124253	3284.6342925215
69250	6.0980129242	22617	0.2607536316		69249.9691589856	71047.1489865559	22617.3618995831	3037.7205539857
72849	6.2149143219	89610	0.5035686493		72848.8386299669	72409.0462441576	89610.0000285707	5866.999491206
97483	8.4254837036	4154	0.1878833771		97483.1491673894	98164.3360697849	4154.216213724	2188.7054384147
61362	5.1834869385	75840	0.4400539398		61362.0235599378	60391.7233519028	75840.4799119787	5127.0562476869
18938	1.5267562866	79551	0.4022026062		18937.7476704464	17787.7327033251	79551.0167699348	4685.8456181386
71384	6.2576580048	10282	0.5210781097		71384.4651751547	72907.1827460313	10281.7584287446	6071.4200347776
22239	2.0683479309	30837	0.557384491		22238.6954938323	24097.6701134532	30837.2813213838	6493.6464040346
62600	5.5190849304	21695	0.5330085754		62600.2389425091	64302.1382370712	21694.56296387	6209.8111086961
98017	8.558177948	73336	0.417137146		98017.3012194417	99709.8978975571	73335.5861943365	4859.5842920585
100985	8.5142326355	80933	0.3573131561		100984.884686233	99198.3205130235	80932.6782268308	4162.7714023806
33463	2.8264904022	77742	0.2833271027		33463.4243815196	32930.8140669675	77741.800475063	3300.7209603758
92046	7.7899932861	48893	0.3659820557		92045.7403741614	90759.9280383702	48892.6779430033	4264.3372016744
30885	2.7113056183	77249	0.4951572418		30884.8630929801	31588.5022036798	77249.0032564554	5768.9464076982
19474	1.6978168488	4255	0.3544807434		19473.980724341	19780.6310844152	4254.618214193	4130.4267850436
39110	3.4400939941	9970	0.271654129		39110.364158553	40080.4031448759	9970.3079425628	3165.3758582749
17635	1.6112995148	10245	0.4055500031		17634.698758173	18773.3010996277	10244.9245626804	4724.6494513586
71632	6.2695026398	96321	0.2626419067		71631.5138325825	73045.340226863	96321.1280884925	3060.2871165815
77917	6.5605545044	80512	0.4985904694		77917.2165453124	76436.192430037	80511.9925113541	5809.0775857936
84002	7.3759460449	27907	0.411901474		84001.8900641666	85935.8679136873	27906.7820178533	4799.065227972
63815	5.3468227386	10224	0.4615116119		63815.1812862795	62294.8878993667	10223.8307687412	5376.8492866541
13926	1.2111568451	68670	0.5459690094		13925.572327919	14110.7173556421	68670.3798158067	6361.1023526435
64127	5.6003665924	71614	0.5657100677		64126.6738289678	65249.3097698643	71614.216031829	6591.1165146616
46899	4.0070056915	52178	0.5276012421		46899.333536669	46684.8227725073	52177.6914042115	6147.4775672531
77445	6.6397762299	66949	0.525970459		77445.196952727	77359.2471899597	66948.9477570815	6128.3175592312
47673	4.0108680725	51273	0.3707885742		47672.6727512675	46730.3759883547	51272.924913722	4320.3744241914
96491	8.2315921783	95275	0.490436554		96491.2307637531	95904.911836334	95275.1542582251	5713.5050616572
25335	2.1130657196	97487	0.4689788818		25334.5267043008	24618.6017988409	97486.9865763852	5463.9141118194
96698	8.2311630249	76210	0.6003856659		96697.7108238436	95900.3084427792	76209.7059371629	6994.9564679361
80196	6.867313385	99622	0.3040981293		80195.7560404952	80009.8070722841	99622.1836940139	3543.0367829316
24517	2.0827674866	42676	0.2830696106		24517.1848358326	24266.2567438453	42675.719437715	3297.6395340992
31014	2.5676250458	52799	0.5735206604		31014.1678619761	29914.8461886479	52799.0761384781	6682.2907868748
7852	0.5531787872	11138	0.2774906158		7851.6126691442	6444.6737320616	11138.3113599217	3232.8453626537
65032	5.4256153107	61413	0.5359268188		65032.3083079	63212.5646969804	61412.6857062469	6243.5462831934
19830	1.7408180237	66854	0.3241825104		19830.2396976368	20282.2547136016	66854.4600045549	3777.0020543997
44836	3.8531112671	5638	0.2932834625		44835.600609448	44892.0534738633	5637.5594371347	3416.8413948327
79050	6.9013881683	15919	0.3244400024		79049.5578212743	80407.1549411701	15919.4869858868	3780.1813945968
2130	0.0297832489	92960	0.2761173248		2130.035078647	346.8116954711	92960.4376407768	3217.1113608872
3865	0.1606750488	44638	0.5512046814		3865.2147416864	1871.8942162906	44638.0424987209	6421.8704731742
27712	2.4298667908	6013	0.3426361084		27711.8815829274	28309.911264296	6013.187493901	3991.8821778032
55027	4.8018836975	51614	0.3527641296		55027.0318573094	55946.3669076134	51614.0885542332	4110.3275129937
69767	5.9375095367	92858	0.5977249146		69766.7154651063	69176.6819472518	92858.3066773823	6964.3708741841
40140	3.4487628937	19624	0.4492378235		40139.560712489	40181.2508039392	19624.4862006144	5234.0257148266
63762	5.3824424744	9542	0.4814243317		63762.3251306736	62710.0426028886	9541.9114937366	5608.695520877
8405	0.8525562286	27625	0.4459762573		8405.2355826297	9933.2419203475	27625.1280653988	5196.087994821
54610	4.6978569031	13647	0.5714607239		54609.9921376775	54734.0978900203	13647.3932480984	6657.9289259744
38496	3.364906311	55026	0.4367923737		38496.3798057634	39204.0666602261	55025.5177991745	5089.3400212613
75076	6.4483737946	78163	0.5297470093		75076.4532786589	75128.5518756274	78162.862908871	6172.3162110794
49185	4.3850040436	40123	0.5239963531		49184.7933107951	51088.7977747567	40123.4080149158	6105.1305705755
55851	4.6465301514	64606	0.3577423096		55851.4033680517	54135.8352442453	64606.1060247808	4168.0724623492
56894	4.9955177307	13422	0.3239250183		56893.9018443134	58202.3783394001	13421.5079187707	3774.2159108095
99612	8.6982536316	65627	0.5553245544		99612.42291572	101342.160148844	65627.3901590891	6470.308015193
24581	1.9771957397	35816	0.5251979828		24580.7559081046	23035.656357414	35815.551874395	6119.0676859216
97124	8.3338165283	22848	0.5003070831		97123.7949389163	97095.8855356456	22847.8687916891	5829.4470384426
26280	2.0986461639	53941	0.4386806488		26279.5818702498	24450.9509975652	53941.2017142346	5110.5579836114
52137	4.5583820343	2815	0.2769756317		52137.1038391744	53109.3408003675	2814.9313841325	3227.1256925496
6521	0.6237316132	24700	0.5846786499		6520.9481699109	7266.6225687392	24700.1014735221	6811.653807145
53497	4.4789028168	13278	0.2683067322		53497.3507092926	52183.1132759722	13277.941336292	3125.5290955604
70590	6.0981845856	42127	0.5924034119		70590.2443846004	71048.6165973807	42126.9082194467	6902.2549302303
100846	8.8273429871	83330	0.5695724487		100846.4981028	102846.276374606	83330.0005994806	6636.0728641993
65805	5.760011673	83858	0.3853797913		65805.3616014546	67109.4419106766	83858.2175364972	4490.0120652438
71037	6.2526798248	32429	0.410785675		71036.5719020437	72848.5349460859	32429.415851929	4786.0066319313
8966	0.6947994232	55388	0.4438304901		8965.7433638746	8095.4358677369	55388.1292669166	5170.5604572532
35298	2.9964351654	60909	0.406665802		35298.386004452	34910.654134859	60908.9221474994	4738.4605139404
86338	7.3149204254	57208	0.3894996643		86337.8285159576	85224.9236112691	57208.1532646635	4538.2561558636
67726	5.8322811127	86447	0.3437519073		67725.778497615	67951.3681750448	86446.6632188833	4005.019363534
82373	7.1324443817	38139	0.4226303101		82372.8761479046	83099.0951735759	38138.9601513004	4923.5742887581
75820	6.4519786835	49937	0.3917312622		75820.2343597581	75170.9377474384	49936.9669678296	4564.3307506761
44341	3.922290802	8291	0.4776477814		44341.1596123772	45697.9775753445	8291.2867238663	5565.0834056558
95986	8.3869457245	32491	0.3483867645		95985.904305533	97715.0783511875	32490.9135755705	4059.4480456285
500	0	39611	0.2693367004		499.7181720517	0	39611.2703753611	3138.0369769183
39185	3.3132362366	89863	0.5801296234		39184.8375279381	38601.8968959473	89862.9733001181	6758.7392005177
3098	0.2168083191	15137	0.5803012848		3097.696230854	2525.9301342675	15137.2712061063	6760.6073039324
80754	6.8574428558	82728	0.306930542		80754.4339334601	79895.3473654682	82728.2451696209	3576.0433728766
39520	3.448677063	94408	0.5809879303		39519.8898539016	40180.1603180478	94407.8457734911	6769.4262862439
71151	5.9962177277	77358	0.371389389		71151.4762389914	69860.8379463567	77357.5946786298	4326.8141547929
52254	4.3769359589	26425	0.4797077179		52254.1443467217	50994.8124109139	26424.5398303149	5588.78832265
64788	5.5578804016	52522	0.3301906586		64788.3415266009	64754.0321727656	52521.8300833311	3846.9650438102
7092	0.6674194336	1996	0.0054931641		7092.4738690702	7776.3924322699	1996.3221924299	64.2051104193
27858	2.5354385376	85800	0.371389389		27857.991613292	29540.3666962431	85799.5716435389	4327.1427981484
7785	0.6674194336	88745	0.5955791473		7784.7135899681	7775.6480382648	88745.0428319576	6938.8454644709
31405	2.7864074707	64629	0.2698516846		31405.1354053185	32463.9328816221	64628.5751657308	3143.7579603496
72766	6.327009201	90401	0.3985977173		72766.0879190347	73714.8827513962	90400.84213426	4643.7077144212
39623	3.5468673706	8207	0.3155994415		39623.1239281223	41323.8693140108	8207.1626383111	3677.1177990641
13058	1.2167358398	59488	0.4599666595		13058.1925669956	14175.7166269017	59488.3129774554	5359.463684494
19962	1.8610668182	87052	0.3696727753		19962.2960270061	21682.9933312837	87052.1617279515	4307.0563113488
11550	0.9135818481	28106	0.4914665222		11550.0812745558	10643.9923020907	28106.4880864837	5726.1251954868
97931	8.405828476	72268	0.4048633575		97931.0501534485	97935.1097577221	72267.7401678794	4716.9375198764
39884	3.5922718048	83271	0.2582645416		39884.0476242998	41852.5387517238	83270.8984918844	3009.3635947101
73062	6.151227951	44044	0.4278659821		73061.6812421787	71666.6576473469	44043.7601396028	4985.3478519462
64353	5.5728149414	74693	0.4284667969		64352.6360095668	64928.0303091953	74693.1851489682	4991.6829959599
60557	5.1590251923	15269	0.5862236023		60556.6833961059	60106.7262067751	15269.1348479922	6830.3526562566
31959	2.7897548676	88876	0.4255485535		31958.5071443885	32503.0486548765	88876.4806685194	4958.4123420801
52830	4.5836162567	66316	0.4327583313		52830.1463184986	53403.1270239885	66315.9232915247	5042.2479617871
69849	6.1258220673	85187	0.3875255585		69848.8831978318	71371.3173909866	85186.6614309002	4514.7286462255
66367	5.5656051636	3806	0.2640151978		66367.3233389067	64844.3712789568	3805.7490216203	3076.2028623194
101737	8.8493156433	85557	0.4926681519		101737.439619223	103102.179953707	85557.416322548	5739.8745467277
71773	6.328125	87678	0.5843353271		71773.0275769882	73727.8982925028	87678.4067186449	6808.2810727154
59311	5.1537895203	78500	0.3840923309		59310.8009643379	60046.1728808542	78499.7515604946	4474.7673568404
63918	5.5523872375	54657	0.3558540344		63918.0520100994	64689.5592092509	54656.6228024406	4146.2138847615
5856	0.4498386383	22324	0.4686355591		5856.2724295353	5241.2242852529	22324.3651792542	5460.49586755
0	0.022315979	72831	0.3939628601		0	259.6983171976	72831.2143077549	4590.4340210874
5934	0.6675052643	2282	0.1303768158		5934.2547020951	7776.770843904	2282.1435442523	1519.114794065
42429	3.6964702606	82721	0.3889846802		42428.7995884085	43066.6294838243	82721.2500948149	4531.9516176395
91503	8.0210494995	84457	0.5750656128		91502.6196388565	93451.5382774177	84457.4018519803	6700.3354443748
9015	0.6954860687	77359	0.3518199921		9015.2340032735	8102.7139477763	77359.4349409356	4099.4389963698
32310	2.8184223175	46334	0.3742218018		32310.2925257084	32837.2214453009	46333.9212507188	4359.7642107957
73085	6.2421226501	20284	0.5147266388		73085.2446834961	72726.4182606693	20284.315866147	5997.3189245822
94188	8.2540798187	69454	0.4579925537		94188.4322971277	96167.2445290707	69454.2997730062	5335.5260392688
81047	6.9637012482	93172	0.4671764374		81047.0250872838	81133.3503990478	93172.3521161411	5443.199043483
86519	7.5195407867	52221	0.579957962		86518.9121589003	87609.3831401527	52221.2558275665	6757.4615701121
100064	8.6546516418	47349	0.3143978119		100063.640537741	100834.345896573	47349.3082792723	3663.089635008
9811	0.9492874146	31430	0.5950641632		9810.8472752233	11059.7847445813	31429.7773612353	6932.6504206225
26495	2.1569252014	40739	0.3758525848		26494.6805862769	25129.8491466328	40739.1130492094	4378.9989335949
62473	5.52277565	36381	0.5359268188		62472.8694639945	64344.8876793667	36381.092262217	6243.5806202782
52415	4.501991272	78245	0.449924469		52414.9896503862	52452.0787521988	78245.0264442594	5242.1664254229
36743	3.0066490173	80254	0.3095054626		36742.8788341182	35029.9414442844	80253.6214121357	3605.8649777457
12702	0.9897994995	48854	0.2822971344		12702.0542561787	11532.1052841553	48854.3628679173	3288.6612371452
53091	4.419593811	25313	0.296459198		53090.8360129577	51492.2818772428	25312.5004644974	3454.1007329504
16161	1.2908935547	3013	0.2358627319		16160.5300770471	15039.5542958543	3012.5737251309	2747.6159626116
56209	4.6941661835	60937	0.3848648071		56209.2937561954	54691.1758775339	60936.8367273843	4483.9264096116
17986	1.6213417053	74650	0.3337955475		17986.201564464	18889.5024215172	74649.6989098477	3889.1291744504
15610	1.2030887604	82448	0.4087257385		15610.278976435	14016.6243195856	82447.9045177496	4762.185920824
19234	1.6950702667	59342	0.4809093475		19233.5322838488	19749.3071879753	59341.6043490618	5602.7734533247
72792	6.1031627655	28790	0.4547309875		72792.1864935242	71106.787533071	28790.2454679546	5298.1718587069
48429	4.1079425812	17769	0.5777263641		48428.9980861067	47861.207098532	17769.3087696207	6730.9575444578
27827	2.2321128845	7088	0.4350757599		27827.4988067644	26006.1035305923	7087.5312108609	5068.7243133833
48378	4.0239143372	72138	0.266160965		48377.8299583174	46882.0848004811	72138.2077276017	3101.2365006719
20726	1.7262268066	11197	0.319890976		20725.9506340224	20112.3440639234	11196.8111050844	3727.4974543351
71465	6.1107158661	49854	0.4481220245		71465.1717456428	71195.1021005554	49853.623372573	5221.0765516497
25128	2.1254253387	88679	0.3060722351		25127.7422267267	24762.9858864316	88678.6134524695	3565.6591199642
91884	7.7576351166	17101	0.5582427979		91884.1087698002	90382.7263145024	17101.0608411709	6503.6802276092
20667	1.7374706268	1049	0.2450466156		20666.6864970996	20243.2242725563	1049.2965115629	2854.846984441
42364	3.7771511078	31617	0.3517341614		42364.3433040887	44006.6388098489	31616.7316756532	4098.4343322249
37312	3.2318687439	69252	0.4600524902		37311.7129088019	37654.3412479035	69251.8425140875	5359.8838147384
36428	3.1750488281	20386	0.38022995		36427.5365524636	36992.3407729235	20386.1530891908	4430.423560264
81876	6.9983768463	100508	0.3634929657		81876.1880607839	81537.0672434479	100507.685153752	4235.2050932355
50356	4.2771148682	33186	0.3241825104		50356.2392499363	49831.5638690762	33185.590592267	3777.42445024
11602	0.8638000488	12894	0.2864170074		11602.0511086748	10063.7803675215	12894.2174555741	3336.6221422585
67749	5.9524440765	70058	0.4718971252		67748.902600086	69351.1681763169	70058.2510192932	5498.2573017433
97290	8.2800865173	93311	0.4614257813		97290.4690193157	96470.3664312914	93311.0457988611	5376.1568682379
11642	0.8307552338	12495	0.4165363312		11642.367525769	9679.1316989945	12495.1789836719	4852.788720417
93720	8.067741394	61609	0.5297470093		93719.9005227539	93996.2837469925	61609.3249283268	6172.3001924486
54067	4.637260437	93352	0.4827976227		54066.6440290075	54027.7872396689	93351.9545064049	5624.6389104974
89820	7.6380729675	68491	0.5057144165		89820.0948463429	88990.2890029086	68491.364089448	5892.4630823749
94316	8.2288455963	47429	0.3054714203		94316.2665395008	95873.4849999106	47429.2571935326	3558.785474462
16241	1.2462615967	11173	0.508890152		16241.4733953645	14520.2996422704	11173.300078815	5929.0731095085
86804	7.5145626068	11636	0.5612468719		86804.4759489588	87551.006366182	11636.0331653768	6539.1597658388
66869	5.7335758209	29171	0.4506969452		66868.7689326001	66800.8953649425	29171.0923669315	5250.7741822023
75922	6.5944576263	51090	0.4455471039		75922.18799227	76831.3776487782	51090.4471900559	5190.7176258396
24214	2.016248703	89045	0.468120575		24214.4416412245	23491.4675114066	89045.4141806898	5453.7919625509
6059	0.5926609039	27346	0.4556751251		6059.0300476933	6905.3550142883	27346.4502216764	5309.1057163538
99611	8.434753418	28994	0.3692436218		99610.7863191984	98271.8391912078	28993.6379366039	4302.1780858875
27144	2.2230148315	80393	0.3624629974		27143.8026170775	25900.4115672584	80393.1061415577	4223.152550022
41916	3.6432552338	14371	0.3573989868		41915.7573985626	42446.9660231039	14370.5907756546	4163.5601937597
10777	0.9628486633	97971	0.3643512726		10777.4216348211	11218.184415503	97970.7295787497	4245.3675298209
78138	6.5958309174	8870	0.5723190308		78137.7424521522	76846.8418926698	8869.7349738932	6667.7011789258
64241	5.5256080627	57104	0.4142189026		64241.2841566796	64377.7152183106	57104.2053470145	4826.0955614279
37358	3.0730819702	8454	0.5228805542		37357.6600032586	35803.779704854	8454.0095084492	6092.0803101801
72882	6.1126899719	58262	0.2585220337		72882.2851986425	71218.0477205652	58262.3945575411	3011.7048744019
55011	4.6749401093	20161	0.5746364594		55011.3842283112	54467.2549949916	20161.2692205599	6694.94620077
5587	0.4598808289	78619	0.2714824677		5587.4967045388	5358.2122009575	78618.5619249239	3163.2908494125
10121	0.8492946625	28414	0.5757522583		10121.2652727403	9895.1939737144	28413.9830569974	6707.7921837209
27850	2.349357605	94896	0.5451107025		27849.8192586144	27372.3823584242	94895.8095422252	6351.2178384013
75628	6.5803813934	93707	0.5058860779		75627.759789395	76667.3684772198	93706.8950753488	5893.9266937557
95570	8.348493576	75772	0.4197120667		95570.2300797798	97266.7628998947	75771.7565715275	4890.4494828734
79425	6.8797588348	97295	0.2836704254		79424.7656859442	80154.8984840039	97294.5747055173	3305.0306720991
56230	4.8514938354	75251	0.3550815582		56230.3857412068	56524.2746197385	75250.7147209001	4136.9866395164
9552	0.7324790955	51363	0.5163574219		9552.2421847759	8534.2158991477	51362.5867636424	6015.9167474795
86513	7.474822998	79593	0.5631351471		86513.3887680567	87088.382575148	79592.9916524814	6560.9477397468
93347	8.0049991608	87931	0.5058860779		93347.2973947027	93265.1233845663	87930.8498742835	5894.298932166
73791	6.4191055298	3866	0.3833198547		73791.0932102687	74788.1500451314	3865.8571611377	4466.0920042639
36816	3.1191730499	89373	0.3290748596		36815.8912872921	36341.0761821336	89372.81541295	3833.8221584734
70519	6.047372818	54841	0.3419494629		70518.6840742238	70457.4840055916	54840.5856633277	3983.824422136
40613	3.3748626709	27821	0.5330944061		40613.4522378807	39319.9081149087	27821.4245743233	6211.2162269733
5024	0.2602386475	49274	0.3834056854		5023.5442014746	3032.1850180441	49273.6561083084	4467.1661463506
18188	1.5343952179	17634	0.3588581085		18187.6228189862	17876.987805415	17634.4485139522	4181.321184032
23720	1.9760799408	75135	0.5417633057		23719.6971633836	23023.2904653443	75134.6383215796	6311.567385435
14114	1.1984539032	63535	0.276889801		14114.2047854558	13962.8556823343	63535.2139193797	3225.6167185501
17720	1.3653087616	37943	0.5551528931		17720.092755138	15907.1276421066	37942.6563416909	6468.34558827
11457	1.0049915314	59803	0.4197978973		11457.0919393666	11709.2393607372	59803.1035849696	4891.084594659
18242	1.4869308472	93609	0.4240894318		18241.9672872906	17323.5464532839	93609.2715677505	4940.7724161602
29320	2.3494434357	66737	0.4967880249		29319.5174958675	27372.5806671831	66736.766098047	5788.1672603688
69748	5.8827495575	67462	0.5474281311		69748.2367333955	68539.1594781052	67462.2682130263	6378.3962214409
57425	5.0010967255	16843	0.3204917908		57425.1558274042	58267.1855863693	16843.2679284489	3734.0026218049
83349	7.1750164032	36211	0.3925895691		83348.8767955926	83595.3591445927	36211.1733330968	4573.7310536389
47003	4.1955757141	54138	0.5823612213		47002.768996157	48882.4648272372	54137.9975789279	6784.7106049576
38992	3.2678318024	55782	0.3119087219		38991.9754376775	38073.1110252199	55781.9881689781	3633.6166193373
7255	0.5242538452	74686	0.3670978546		7254.6358153112	6108.0294851794	74686.1578205976	4276.6581212645
15739	1.3943195343	11728	0.272769928		15738.6939044425	16245.4239474267	11727.6510938584	3177.7274967619
7510	0.7935905457	50940	0.2916526794		7510.3454153302	9245.5266458085	50939.8836517938	3397.9591333138
63890	5.4498195648	50334	0.4161930084		63889.6436792343	63494.8914011966	50334.1379831522	4848.5322752115
69188	5.8971691132	38708	0.3437519073		69187.9871413273	68706.9405235036	38708.3949691612	4005.0919414158
79476	6.9891929626	74736	0.5462265015		79476.4454743399	81430.0097745014	74736.0985645632	6363.6488550731
99848	8.690700531	47947	0.3050422668		99847.7682544795	101254.001431564	47947.3308748117	3554.1639912822
63101	5.5846595764	16532	0.4167938232		63100.9066638252	65066.2228002146	16531.9041244941	4856.228602586
68825	5.8871269226	14535	0.5066585541		68825.4714133881	68589.7983805994	14535.1751183324	5903.4757529912
87709	7.4997997284	75253	0.3288173676		87709.0032431559	87378.8898786577	75253.3144373786	3830.9763140809
93430	7.9163360596	55445	0.5661392212		93429.7353979961	92232.3622855982	55445.2849719561	6596.2180095191
9227	0.9408760071	38563	0.3289031982		9226.5233624372	10962.4253483309	38562.9448437981	3832.3487167817
25815	2.2830104828	80445	0.5495738983		25814.6688712261	26599.0294282796	80444.8718198036	6402.565050181
5535	0.5088043213	96508	0.3234958649		5535.0030214845	5928.1399465741	96507.8651145199	3768.9531661701
9871	0.8519554138	82557	0.2829837799		9871.1598118415	9926.1650368457	82556.717461244	3296.592481492
14448	1.2071228027	68605	0.2642726898		14447.775234149	14064.0734019172	68604.748519188	3079.3234091402
50697	4.3896389008	69497	0.4587650299		50697.4557093983	51143.2801583838	69497.3509012109	5344.9130765171
44955	3.9910411835	86539	0.4846000671		44954.554377723	46499.4140530119	86539.4961822234	5646.0149794282
45965	4.0763568878	24064	0.414648056		45965.109236736	47492.7641724647	24063.6338809141	4830.6207301674
34633	2.9911136627	76435	0.5369567871		34633.3870791628	34849.0014833055	76435.1171472516	6255.5076170325
97266	8.1919384003	83452	0.5837345123		97266.212488989	95443.097252382	83452.4472638308	6801.4703724161
42611	3.6019706726	32906	0.5500888824		42611.2552451708	41966.2251858643	32906.1035126341	6409.4638909641
29328	2.6337146759	50975	0.5163574219		29328.3722015597	30684.8742671062	50975.1058933858	6015.9520216265
45455	3.9703559875	75939	0.4933547974		45454.6112817716	46258.0136041993	75939.0053214669	5748.3185213214
82125	6.9480800629	63619	0.4744720459		82124.7884118317	80951.3344695429	63619.382447333	5528.1297316892
44325	3.9189434052	15413	0.5046844482		44325.0011906536	45659.3424705385	15413.0645859499	5879.6856021581
4456	0.5027103424	4718	0.2465057373		4456.4037008743	5856.9500632242	4718.2221075217	2872.3328949554
78779	6.6998577118	86172	0.2906227112		78778.862461714	78058.9400239274	86171.683973069	3385.6407094212
75418	6.4574718475	50703	0.5072593689		75417.8578288766	75234.9713932564	50702.7385250172	5909.9647898902
30277	2.475271225	29397	0.5646800995		30277.1877677355	28839.2481133759	29396.9767463967	6579.4060501057
91432	7.9765892029	31343	0.3497600555		91431.9371770459	92934.0028278551	31342.8714165787	4075.0297549159
98425	8.5943126678	29420	0.2683925629		98425.3605642724	100130.964677981	29419.9670622204	3127.0933331313
45304	3.9266681671	94832	0.4785060883		45304.084741771	45749.1460028468	94832.3435056066	5574.9770595335
25903	2.1760654449	96137	0.3091621399		25903.2088403074	25352.8491385035	96136.8678220312	3601.7103779079
80033	6.9831848145	17670	0.3233242035		80032.8244130262	81360.1035589675	17669.7685370748	3767.2786999464
40482	3.326883316	58744	0.3464984894		40482.0450444145	38760.826173589	58743.5152960588	4037.1067892844
15686	1.3833332062	99470	0.2601528168		15685.9548935218	16116.7574630325	99470.30651603	3031.2042323851
6864	0.7442378998	53883	0.281867981		6863.5704087146	8670.7256687432	53883.1249464511	3284.484149061
96630	8.1570053101	16907	0.2888202667		96630.2668585872	95036.257433673	16906.9880288287	3364.5428816657
83371	7.0118522644	8201	0.5558395386		83371.4778767907	81694.2284901211	8201.0308371153	6475.6292678292
10686	0.8077526093	49946	0.3153419495		10686.4153605605	9411.2728573317	49946.0291283674	3673.5490983041
12095	0.9038829803	43005	0.3287315369		12094.9984329705	10531.0943150782	43004.7973054879	3830.0302713021
852	0.0273799896	72804	0.3078746796		851.5779127854	318.5577093143	72803.7882418181	3587.1953190824
75471	6.4670848846	98315	0.4225444794		75470.913496854	75346.9473720128	98314.936362826	4922.9075963583
92216	7.7661323547	33166	0.5366134644		92216.3883684965	90482.2292871111	33165.7454608104	6252.3282716504
42686	3.820066452	70174	0.3273582458		42685.9072357031	44506.7166022096	70174.4783812955	3813.6990104796
38464	3.1381416321	73233	0.5263137817		38464.456483503	36561.6605921272	73233.1296730256	6131.7652150681
88551	7.5928401947	10111	0.2958583832		88550.7526395901	88463.0834507848	10110.6647003972	3447.1375320382
75125	6.3222885132	76774	0.4123306274		75124.5428013406	73659.9885566012	76774.0595254764	4803.8458826539
12044	1.0568332672	89577	0.5641651154		12043.8426659011	12313.1981873741	89576.5683284632	6572.543039378
99326	8.4414482117	38830	0.3334522247		99325.8922273612	98350.4407667286	38829.5174674044	3885.0598200072
100225	8.6186885834	2023	0.1841926575		100225.279973662	100414.567201415	2023.1137007462	2146.4317000591
26957	2.433385849	74543	0.5204772949		26957.1731971187	28350.6210421673	74542.7369891406	6064.1606973366
60144	5.3273391724	6573	0.4492378235		60144.3197246585	62067.9082070805	6573.4403631333	5233.6082227422
68184	5.9440326691	15646	0.5169582367		68184.1025433055	69252.5134321578	15646.0439192017	6023.4413451072
38826	3.321390152	23123	0.3286457062		38825.5495619012	38697.0756684221	23122.9621225373	3829.1627864901
82260	6.9460201263	44059	0.347442627		82260.2888175308	80926.7262315374	44059.1043144044	4048.3012839101
24813	2.0064640045	11825	0.5530071259		24812.6202240837	23376.8374748372	11825.4556511202	6442.8200019261
55890	4.731760025	70359	0.5947208405		55890.3924367715	55128.6123612081	70358.7146810356	6928.791554953
8239	0.5772972107	45752	0.5227088928		8238.7120135246	6725.876210605	45751.8553419565	6090.0793930673
10214	0.9094619751	32400	0.3216934204		10213.8539985338	10596.3687556239	32399.9601829183	3748.3812942641
6545	0.3987693787	991	0.0841999054		6544.5140529902	4646.329621744	991.1646364595	980.7089690673
89679	7.5700092316	8026	0.5832195282		89679.2389094703	88197.4378909145	8026.1318371107	6795.2579157633
13750	1.3029956818	48875	0.3745651245		13749.7875487389	15181.087367857	48874.9751993706	4363.6241495043
62823	5.5380535126	26873	0.495672226		62823.1315478407	64523.0595777021	26873.476659182	5775.4325696006
46402	4.0357589722	75749	0.2995491028		46401.531624299	47019.675611101	75749.3641435629	3489.9444920422
69927	6.0649681091	8819	0.5280303955		69927.2796228578	70662.3209925118	8819.3970366519	6152.3723372199
85855	7.3017024994	26774	0.5245113373		85854.5489688711	85071.4551664647	26774.212906305	6111.065864111
72346	6.2805747986	97019	0.2896785736		72346.4776370054	73173.7521118681	97018.7680583135	3374.5568336945
10358	0.9675693512	67272	0.5457115173		10357.9349597114	11272.8671028186	67271.73575137	6357.5079936762
71056	6.0991287231	33167	0.3430652618		71055.761300353	71059.6513222492	33167.4609713283	3997.4141691612
80117	6.7323875427	10948	0.3006649017		80117.3204629801	78437.8738919441	10947.5350416624	3503.1171968422
97457	8.3007717133	71087	0.331735611		97457.2298643437	96711.4306711162	71087.2034785205	3864.8144305234
9911	1.0102272034	30146	0.4784202576		9910.5528008386	11769.6384077148	30145.6026436138	5574.3624475472
99595	8.6626338959	8169	0.5237388611		99595.2446224432	100926.51080447	8168.730417646	6101.5506740541
32570	2.7577400208	34119	0.3916454315		32570.2053635778	32129.8750926307	34118.7217514266	4563.1158886918
99385	8.3648872375	84827	0.3101062775		99385.2604174301	97458.2915759678	84826.9026777228	3613.4829372985
59595	5.2185916901	16464	0.4908657074		59594.705185515	60801.4621611468	16463.8140075514	5719.1651659105
69537	6.0890007019	97213	0.3565406799		69536.7920425508	70941.8814833201	97213.1430602738	4154.4368333195
69708	6.0114097595	87360	0.5996990204		69708.49182888	70038.1878510195	87360.4474298768	6987.3329389607
15231	1.450881958	60029	0.3338813782		15230.9513987863	16903.5019210982	60029.005624935	3890.2218910769
42422	3.7659072876	59059	0.4506969452		42422.3535897047	43875.8758866972	59059.3814194806	5251.1547044285
24249	2.2188949585	51588	0.3876113892		24248.9408553295	25851.7906648546	51587.8507647382	4516.0032225783
54878	4.8722648621	33839	0.4591941833		54878.1216585033	56765.6955913569	33839.0321660296	5350.1085536061
2676	0.2196407318	46367	0.5039978027		2675.7625144589	2559.3815285787	46367.3061871126	5872.3301786742
50045	4.2681026459	83593	0.5657958984		50045.2186249286	49727.2674286768	83592.6696509378	6591.5040766649
73324	6.3323307037	56397	0.5575561523		73324.3750799671	73777.4803104847	56397.2184622588	6495.8195807561
46141	4.0845966339	48425	0.3594589233		46141.1696222794	47588.6509269245	48424.9065055255	4188.3283800578
60019	5.2412509918	62416	0.4555034637		60019.2457414295	61065.1499598828	62416.406124687	5306.7888274117
87642	7.4978256226	36142	0.5568695068		87642.16704713	87355.718224007	36141.8527473253	6488.2763879954
83033	7.1264362335	87357	0.3367996216		83032.7738366946	83028.5136756113	87357.4983447194	3923.6032312686
16433	1.3237667084	95122	0.3446102142		16432.5420346822	15422.7261459688	95121.7003538607	4015.2815762958
69880	5.9853172302	77986	0.5481147766		69880.3283005738	69733.702332105	77986.3599563354	6386.2829913615
80923	6.8228530884	63160	0.5609893799		80923.422613657	79492.3855409217	63160.059641012	6535.5006297975
54169	4.7936439514	66843	0.2830696106		54169.1914492527	55850.2152262503	66843.2384075836	3297.5333560178
15037	1.1790561676	92849	0.3321647644		15037.3202556332	13737.4174092594	92848.6045749532	3869.9577882229
39109	3.4224128723	94669	0.4607391357		39109.383886514	39874.2906494806	94669.0760168266	5367.8442842058
75195	6.4583301544	86246	0.5748939514		75195.3439873362	75244.5105120951	86246.0673017415	6698.3924961573
6182	0.3901863098	3374	0.282125473		6182.120548235	4545.6457383067	3373.7512627473	3286.5830852943
88596	7.4579143524	10797	0.4345607758		88595.6695753943	86890.8147065418	10797.4333555791	5063.2466501361
45151	3.8602352142	8545	0.3887271881		45150.9432338262	44974.5639839145	8545.4360492726	4529.360485997
97494	8.4539794922	2534	0.1360416412		97494.1373447054	98496.14873264	2533.7904086924	1585.1823636782
30729	2.5980091095	67578	0.507774353		30729.4914366079	30269.1201139424	67578.4451783655	5916.2882350585
87488	7.5833129883	66317	0.3694152832		87487.8916276132	88351.5387628907	66317.174059192	4303.7824213912
90598	7.8396892548	73121	0.5209922791		90598.4432871584	91338.7512342215	73120.9019015117	6069.568612008
88741	7.5477790833	15669	0.2614402771		88741.4658587231	87937.7907951072	15668.605742879	3045.7585981945
24022	2.1693706512	97176	0.3550815582		24022.2675658172	25274.7449715764	97175.6739669285	4136.8379473224
60721	5.2689743042	65731	0.4630565643		60721.2897830843	61387.9401562301	65730.7001276444	5394.5296844974
66265	5.7614707947	32418	0.3157711029		66265.0363113731	67126.0333813564	32418.2857936193	3679.02722937
37473	3.126039505	46297	0.4932689667		37473.2921673575	36420.7757024704	46297.1932512072	5747.0652175658
98192	8.4766387939	14741	0.3967094421		98191.9206064886	98759.506749938	14740.9439940777	4621.9960559782
60394	5.1418590546	37754	0.4406547546		60394.3138696325	59906.8784626648	37753.6683164725	5133.9073333132
55334	4.7391414642	483	0.2026462555		55333.7368109453	55214.9368696374	483.3662526953	2360.9807455614
33389	3.0344581604	12046	0.2905368805		33388.9148622556	35353.6584532822	12045.9896419703	3385.2884095928
40774	3.5085010529	35448	0.4881191254		40774.4270884129	40876.618995624	35448.3875049926	5686.624725232
31905	2.5905418396	29484	0.4470062256		31904.5773510782	30182.2923762535	29483.5750265075	5207.5047879824
28173	2.4886608124	47289	0.3462409973		28172.783045095	28995.2800146299	47289.4528866277	4034.1274990525
58383	5.0241851807	84344	0.3393745422		58382.7124471172	58536.1577395021	84343.9330327557	3954.4861551763
25554	2.1391582489	8529	0.4179954529		25554.3924391528	24923.0508457174	8529.3146526442	4869.5204133179
66478	5.656414032	48908	0.5162715912		66477.8603553892	65901.9135568364	48907.6272412668	6015.4860583467
61911	5.3320598602	78708	0.5119800568		61911.2136823876	62122.7992308912	78708.105314024	5965.2404208792
77984	6.5911960602	42713	0.2781772614		77983.5343866104	76793.2173806317	42713.1070710925	3240.7186953437
319	0	72866	0.2736282349		318.509415919	0	72866.3835997531	3188.3509108923
10933	0.8443164825	61863	0.5362701416		10932.8820655221	9837.1220978827	61862.972795182	6248.3898766479
28258	2.3670387268	35210	0.5657958984		28257.6232681178	27578.4450504328	35209.8625598194	6592.4195829355
92063	7.8242397308	98262	0.5372142792		92063.2635907604	91158.8170346854	98261.7904579093	6258.9839134597
43888	3.7684822083	73719	0.2628993988		43887.9812486245	43906.110826003	73718.6449732941	3062.7374320543
48076	4.2783164978	53712	0.3112220764		48075.7791716992	49845.6176721549	53711.6911049924	3626.481795327
1729	0.0602531433	81364	0.4858875275		1728.9421485758	701.6986788677	81363.9769976948	5661.4796834922
20518	1.6456317902	54211	0.2960300446		20517.8750508838	19172.7255606342	54210.9134816692	3449.1669654041
4667	0.3075313568	42713	0.397310257		4666.5177358701	3582.6470462415	42712.8015851781	4628.7496897327
53526	4.5945167542	42952	0.5372142792		53526.1573792378	53529.9935485648	42951.7005513183	6258.7907205832
73712	6.3811683655	45466	0.2876186371		73712.2825376064	74345.5134082284	45466.3062675997	3351.477023889
89212	7.655582428	5773	0.4352474213		89212.1583664988	89194.0735581225	5773.138134652	5070.9520247475
69807	5.8679866791	68395	0.3071022034		69806.9335267117	68366.5062536576	68394.8101449664	3577.7218518087
93925	8.0054283142	87822	0.506401062		93925.0554002811	93269.9438371658	87822.3970849172	5900.111014613
66621	5.6366729736	47066	0.3611755371		66620.9268928355	65671.6352111549	47065.744667397	4207.9300665819
34949	3.0678462982	84078	0.4478645325		34948.5384857445	35742.6348737363	84078.153244236	5217.6049977378
48914	4.098072052	85864	0.3101062775		48913.5502540044	47745.9538793941	85863.575254383	3613.4810685752
75756	6.4297485352	60773	0.2776622772		75756.1248154787	74912.4657020473	60772.9818998512	3235.0110114819
42132	3.7275409698	62443	0.5283737183		42132.2591007743	43428.8968543621	62443.3843698599	6156.4915923566
93374	8.1659317017	67922	0.3600597382		93373.9814712638	95139.9158023781	67922.3379401589	4194.7683341992
83726	7.1219730377	82810	0.4704380035		83726.1603538735	82977.3013698407	82810.3571278498	5481.0605691569
71639	6.3070964813	47571	0.5001354218		71638.8490841603	73482.5165630844	47571.4597484123	5827.4725575172
97213	8.4809303284	81678	0.4054641724		97212.6809305318	98809.9158360456	81677.9093100821	4723.9767168188
75858	6.5173816681	33350	0.4163646698		75858.0833692785	75933.0663815946	33349.8895791525	4850.6465627235
63625	5.3696537018	33212	0.5300045013		63624.8164831387	62560.7379979221	33212.2441929123	6175.21976234
50592	4.3965053558	38042	0.5409049988		50592.4206008924	51222.8316486942	38041.9182636607	6302.1826141913
50665	4.2940235138	33867	0.5819320679		50664.820547477	50028.5498088586	33866.902317469	6779.6543634545
85753	7.1903800964	11684	0.5198764801		85752.7662694492	83773.739721695	11684.4169599771	6057.4873821658
51405	4.5216464996	62354	0.4986763		51405.251868449	52681.4525300025	62354.0479785889	5810.3418972607
9462	0.6562614441	71572	0.2694225311		9462.4146854804	7646.113620143	71572.3994082076	3139.4407110337
21317	1.9844055176	27876	0.5332660675		21316.634615651	23119.9328539697	27875.5034482676	6213.291177033
47290	4.2218399048	32741	0.3359413147		47290.301165695	49187.5595616242	32741.1144226452	3913.9498175902
74302	6.4427089691	41107	0.4605674744		74302.0029964565	75062.6701728344	41106.9184383138	5366.4335715919
93073	7.965259552	2590	0.2672767639		93072.7586812695	92801.5241116708	2589.9410509433	3114.1189229047
52182	4.4023418427	20660	0.336971283		52182.2598250156	51290.9568238057	20660.1736201446	3926.4797928564
16135	1.2648868561	45316	0.4566192627		16135.0638228138	14736.7249600642	45316.2646212687	5320.3276892165
84915	7.1947574615	41820	0.267534256		84915.399621899	83824.7636045926	41819.7800476075	3116.6226377004
85671	7.3941421509	61924	0.5957508087		85671.3781246735	86147.7012176375	61923.5868645254	6941.3104380017
37672	3.358039856	80570	0.5611610413		37671.5214370802	39124.4142305348	80569.5560706823	6538.3953092872
64006	5.6066322327	19814	0.5578136444		64006.1263057261	65321.5970698108	19814.1994468568	6498.6820542898
62715	5.4759979248	26043	0.4594516754		62714.7113354436	63799.6395903321	26042.9761838794	5353.1663311966
15402	1.1642932892	97048	0.360660553		15401.7285729846	13564.8329574305	97048.2615712369	4201.6777551324
93083	7.8799438477	96457	0.3820323944		93082.8518067428	91808.3935735339	96457.3199203053	4451.2953202669
90940	7.6351547241	68593	0.4601383209		90940.0002937877	88955.5249264842	68593.0835674998	5360.6036469199
87525	7.500743866	49200	0.3412628174		87524.5761563879	87390.2248204136	49200.2901219918	3975.6700864798
32997	2.8192806244	26511	0.2920818329		32996.9136354383	32847.0679662435	26510.8920674989	3402.8262116989
55460	4.6016407013	1099	0.1527786255		55460.1914882934	53613.0463525584	1099.2527744794	1780.0053820426
89812	7.771282196	97702	0.3400611877		89812.3531846689	90541.6183675878	97701.6386156641	3961.9928142714
17528	1.5429782867	31086	0.4459762573		17527.8470302065	17976.7555722496	31086.3021210004	5196.2998052253
28172	2.4421405792	97374	0.5983257294		28171.9607553351	28453.3862731067	97374.26500927	6971.033067147
71375	6.2684726715	23764	0.4116439819		71375.1759068557	73033.3184112298	23764.4839925177	4795.9367240542
81285	6.8329811096	53057	0.3480434418		81285.2382133397	79609.9120348667	53056.7014600648	4055.4734616381
70093	5.9024906158	51463	0.2640151978		70093.3762515839	68768.5395436261	51463.190009965	3075.542521422
49945	4.1536045074	13795	0.4173088074		49945.2409418917	48392.9953252473	13795.1934884541	4862.0511093417
65227	5.75091362	97846	0.3841781616		65227.3450235931	67002.6700647871	97845.9061675648	4476.2661603654
40673	3.4121990204	66509	0.4106998444		40672.7010418113	39755.422008544	66509.425172976	4785.2315977957
25877	2.3419761658	41265	0.5575561523		25876.7477419379	27286.46351343	41265.4803958298	6495.828162432
65833	5.5435466766	22297	0.5318069458		65833.1244753661	64586.5683213152	22296.5406623178	6195.5890997137
69633	5.8135700226	66228	0.4952430725		69633.3065009095	67733.2092584058	66227.9689828484	5769.9527877278
96714	8.2806873322	72538	0.303068161		96713.6633276124	96476.5510335909	72537.8379475847	3530.6694222598
63912	5.4871559143	16096	0.4825401306		63912.008499726	63930.238352518	16096.0307015154	5621.6375541824
22848	1.9177150726	13685	0.3947353363		22847.7499739979	22343.0610016764	13685.1419918676	4599.2806486149
10796	1.0206985474	2757	0.1754379272		10795.8805781289	11891.8054000333	2757.2029321238	2044.3923202535
77475	6.6706752777	48235	0.4853725433		77475.4508898422	77718.9206649537	48234.6096626794	5655.3785910226
56872	5.0137138367	91598	0.5076885223		56871.9639146121	58413.9909030792	91598.0574036901	5915.4896592002
53975	4.5209598541	56176	0.559015274		53975.1488657931	52672.5536410924	56175.9197939224	6513.3946250135
81830	7.195186615	86706	0.5131816864		81830.3316432121	83830.3178575452	86706.1811025629	5979.129855564
67911	5.6982135773	85731	0.4031467438		67910.8691697476	66389.4257853346	85731.237711966	4696.9724343095
67568	5.6557273865	23082	0.4197120667		67568.1832654313	65894.2060153898	23082.4426517749	4889.7402266102
18134	1.5785980225	6353	0.3271865845		18133.5437036942	18391.8492690011	6352.8923543103	3812.4511452377
44791	3.7619590759	70771	0.400056839		44790.8272524717	43829.7465533464	70770.5972216359	4661.2185462049
97773	8.2207775116	24602	0.5037403107		97772.9662952223	95778.6674674854	24602.4673780079	5868.6931919695
42302	3.7206745148	68580	0.3151702881		42302.3366994941	43349.0883152944	68580.3772092658	3672.0203673319
89045	7.5377368927	63617	0.4811668396		89044.9138974907	87820.7986037189	63616.9719502556	5606.0771238719
28151	2.5700283051	39273	0.3507041931		28151.2358588259	29943.4492914679	39272.5952965208	4085.5857934908
27933	2.4283218384	24728	0.2849578857		27933.4865331214	28292.4571393554	24727.7457874246	3320.3646288886
90028	7.6591014862	19203	0.4004001617		90027.7315005423	89235.3972075456	19203.0913715943	4664.8393644578
26315	2.3089313507	46641	0.4016876221		26314.9221106616	26900.5262935032	46641.2257950317	4680.3383245788
83878	7.3121738434	75472	0.3086471558		83877.8380190379	85193.3834340074	75472.3509540494	3595.5608753365
69517	5.925579071	59996	0.5925750732		69517.420212976	69037.6238331078	59995.7071408485	6904.3531389534
23270	1.9764232635	8899	0.381860733		23269.8568840351	23027.032560636	8899.1424285151	4448.7982270201
52578	4.5709991455	71183	0.3604030609		52577.921768514	53256.4021952718	71182.7256994287	4198.7274334971
73492	6.4231395721	53230	0.5175590515		73491.8436709003	74835.0285618009	53229.8941388901	6030.1516584319
29923	2.4193954468	21484	0.3076171875		29923.4607289849	28187.8041110705	21483.8602968177	3584.15819325
79878	6.8503189087	26673	0.5260562897		79878.3067787145	79812.2857121309	26672.5333324939	6129.3420884332
60325	5.2188491821	19780	0.3903579712		60325.1058649097	60803.9533414121	19779.6312036695	4547.8730931927
78459	6.7271518707	45939	0.4391956329		78459.1702198527	78377.1284281116	45939.1650038028	5116.7161656995
4697	0.2400684357	86030	0.5436515808		4696.6422449473	2796.6204830483	86030.4149887129	6333.6070549792
55443	4.8932933807	53442	0.5227947235		55442.7844078839	57010.8392022306	53441.9600133404	6091.152574831
44134	3.7947463989	31354	0.2620410919		44134.2093884148	44211.8290928493	31353.7576031846	3052.6076689142
8125	0.7701587677	52168	0.4870891571		8124.8490285187	8972.545335391	52168.3450094872	5674.8233431423
30903	2.8077793121	84415	0.4434013367		30902.5621816078	32712.6750164263	84415.0141652175	5165.9019412787
11973	1.088848114	31318	0.5387592316		11973.0675576571	12686.1028841188	31318.1861766928	6276.677344775
54790	4.7826576233	13999	0.3457260132		54790.2042031927	55722.232481789	13999.42644386	4027.6877931792
58469	4.8570728302	18565	0.5412483215		58469.3670681752	56588.7999664516	18565.2973620235	6306.4452396978
76088	6.4376449585	73575	0.5323219299		76088.3160196611	75003.6378046064	73575.1206113663	6202.2968173285
71288	6.2450408936	30998	0.4318141937		71287.7661504352	72760.3732822496	30998.0173256467	5031.3957764798
653	0	19123	0.3443527222		653.1770611157	0	19123.2489016602	4012.2278295588
26810	2.4332141876	97930	0.2655601501		26809.8630680314	28349.3987402743	97930.2138468237	3093.5364584654
41032	3.476228714	52702	0.4199695587		41032.4359077834	40501.1058760885	52701.8675609247	4892.9397091977
96618	8.347120285	92568	0.3448677063		96618.3063113234	97251.4276127748	92568.2573502642	4017.8331779846
77455	6.573343277	95096	0.2665042877		77455.2667945045	76585.3573772898	95096.4757381519	3104.744267593
59481	4.9702835083	94581	0.4635715485		59481.2724278356	57908.2542529511	94581.0132573942	5401.1200193039
93540	8.1427574158	84637	0.4930114746		93539.905466788	94869.7448742446	84636.82479554	5744.1672703132
12911	1.073141098	60517	0.5225372314		12911.2582250186	12503.1611935848	60516.6242350238	6087.9322240794
96822	8.3268642426	92369	0.3662395477		96821.6314761074	97015.4916957202	92369.0110148623	4267.0948927883
86003	7.3680496216	89351	0.3903579712		86002.5549601215	85843.797473873	89350.8754934226	4547.5775988729
55334	4.6617221832	48668	0.2938842773		55334.3987891564	54312.6506613548	48668.0303941281	3424.4910955376
14282	1.2435150146	58057	0.3268432617		14281.6937411946	14488.1765911745	58057.4101781258	3807.5994176449
12477	0.9548664093	26726	0.497303009		12476.8126019724	11124.5386380691	26725.5735414054	5793.8929382819
17564	1.4430713654	98048	0.4154205322		17564.4128265278	16813.4356298252	98048.1687329194	4840.1453532455
70636	5.9080696106	43893	0.3837490082		70635.7476928976	68834.4235809514	43893.4007064085	4470.6974903275
79954	6.9631004333	63022	0.3937911987		79954.0964374459	81125.8071066572	63022.4143283508	4587.9992683941
97872	8.5450458527	21934	0.4555034637		97872.3308502446	99557.2416002309	21933.5727588457	5307.2434710568
90794	7.6662254333	75038	0.3703594208		90793.8357741674	89318.2980440383	75038.3511212567	4314.9403784199
26670	2.3475551605	89524	0.4756736755		26670.4836039111	27351.3266097799	89523.766227787	5541.7527896809
46588	4.0017700195	97842	0.4765319824		46588.1750622841	46623.9820097629	97841.667447318	5551.8412818657
21348	1.9376277924	81506	0.3261566162		21347.9708052	22575.1994449239	81505.6454121683	3799.8730650823
28769	2.4979305267	8145	0.5302619934		28769.1033702063	29102.5659635251	8145.4937388791	6178.4879747334
32773	2.6608371735	43537	0.5714607239		32772.7428886734	31001.0279293611	43537.2261046461	6657.9626847413
13922	1.1416339874	50676	0.2629852295		13921.9782647241	13300.5552306967	50675.8080208784	3063.8443535037
18241	1.6617679596	61970	0.4873466492		18241.1247185921	19361.2460763204	61970.0776328704	5678.222244144
68305	5.8585453033	67048	0.4639148712		68304.991604289	68257.202636916	67048.4345169774	5405.2103796462
19846	1.5725040436	0	0		19845.7269546275	18321.0909941342	0	0
25248	2.0028591156	88356	0.3045272827		25247.6235957093	23334.6204430453	88356.0286030299	3547.6247667509
25153	2.0809650421	22481	0.3057289124		25153.1415818322	24244.5890040458	22481.2098826713	3561.9872319231
46603	4.1457939148	3531	0.3440952301		46602.5447293101	48302.2494220074	3530.7203884665	4008.9130481089
18316	1.4649581909	65084	0.4812526703		18315.5609472701	17068.1691336964	65084.4676186408	5606.6772454346
54455	4.5054244995	972	0.1254844666		54455.0107195089	52491.8460683628	972.1662621567	1462.3366267224
43838	3.9089012146	41692	0.5209064484		43837.7843553824	45541.8983417189	41692.359310614	6068.8105197138
42819	3.7671089172	39959	0.2693367004		42819.0236293359	43890.4404858709	39959.2386513074	3138.4618641006
42007	3.6689186096	95801	0.3109645844		42007.4196749855	42745.6382638863	95800.7613639396	3622.5712612473
13485	1.2175941467	24351	0.2603244781		13485.1230243808	14185.6193961854	24350.6849186686	3032.7494947877
80499	6.989107132	39010	0.3382587433		80498.8905173619	81429.3917549435	39009.7112647224	3941.1320980941
83313	7.2313213348	27576	0.3722476959		83313.0819029571	84250.7190177664	27575.6194005474	4337.3767841235
70385	6.0757827759	40880	0.2604961395		70385.3672311718	70788.405154145	40879.6263940799	3035.163554299
82320	7.0864391327	59181	0.536441803		82320.3844451981	82563.1252855086	59180.5416680582	6250.2678497585
40306	3.4601783752	46026	0.3101062775		40305.6353983058	40314.3938236341	46026.0544469254	3613.3362020829
72664	6.0875415802	84274	0.5825328827		72664.1825007808	70925.1947953906	84273.9688116637	6786.8635549036
15514	1.2927818298	67458	0.4461479187		15514.2703370168	15061.5072139961	67458.4529845147	5198.3133339073
14635	1.0896205902	21067	0.4924964905		14634.9426063646	12695.019094679	21066.7744061009	5737.7905769221
50768	4.3625164032	81577	0.2783489227		50768.4938430712	50826.6729355748	81576.9118179483	3242.9044473616
97877	8.4544086456	91085	0.3656387329		97877.0902448097	98501.2695221264	91084.9843100156	4259.9947476326
34459	3.0351448059	75976	0.2718257904		34458.5713581554	35362.4051036582	75975.988343579	3167.2591775388
56286	4.9385261536	20769	0.3968811035		56286.0954224525	57537.939757765	20769.4087851493	4624.0485577155
58096	4.9175834656	96131	0.5641651154		58095.9704989268	57294.3553896973	96131.1884907624	6573.2928516024
82373	7.1706390381	48077	0.4400539398		82373.0710110261	83544.3862988093	48077.3093139788	5126.7187086157
48064	3.9804840088	51198	0.4386806488		48063.9790872606	46376.1177848935	51197.8417438155	5110.731347235
30355	2.6065921783	52030	0.4531002045		30355.4843158106	30368.7561309845	52030.2620531359	5279.0128615378
34775	2.9184150696	98910	0.5585861206		34775.1564159578	34001.9379698285	98910.040688816	6507.8939597987
58101	5.0755977631	22503	0.4137039185		58100.681089545	59135.4531802257	22502.7164767382	4819.6574669958
71751	6.1658191681	91164	0.3192901611		71751.4649006279	71836.9540801959	91163.8184737517	3719.9690965851
30945	2.6020431519	58284	0.4332733154		30945.0969666005	30315.6848353925	58283.7144752776	5047.52185503
78906	6.8360710144	36301	0.4615974426		78905.5186333832	79645.6458393998	36301.017010838	5377.5841616065
86687	7.4099349976	14441	0.2643585205		86686.789712061	86332.3863720656	14441.0373942493	3079.7719872883
84751	7.141456604	86958	0.3519916534		84751.1050970267	83204.1502292294	86958.1785937522	4100.9734063028
48462	4.2873287201	91388	0.5203914642		48462.4441725985	49950.8663676562	91387.5316446306	6063.3401883771
46367	3.8837528229	2702	0.1368999481		46366.8818325799	45249.2513602189	2702.2102906752	1594.9847693607
22031	1.9070720673	24592	0.4505252838		22030.8743363101	22219.1903711469	24592.0659213483	5249.1538006989
90556	7.8478431702	21969	0.5712032318		90555.6415969038	91434.1886445564	21969.2555636885	6655.3672878019
74998	6.5064811707	6286	0.3029823303		74997.8078507796	75806.3620137124	6285.5369782974	3529.7401921845
10414	0.9007930756	3763	0.4720687866		10413.6060397128	10494.883850825	3762.5109349479	5499.6575278973
42784	3.5369110107	1719	0		42783.9851603628	41207.7286297768	1718.7240636449	0
71950	6.1144924164	99890	0.3926753998		71950.4512329607	71238.6889687124	99890.0844247959	4575.3078634335
32328	2.6968860626	4064	0.4318141937		32327.5906388502	31420.6548994511	4064.3432626317	5030.5465217098
64845	5.7014751434	61645	0.3428936005		64844.6578256141	66427.0429180522	61645.3321950613	3995.4355200653
81300	6.9041347504	6490	0.3888130188		81300.0064448768	80439.1682531137	6489.796769291	4530.1570624825
93540	7.9376220703	65957	0.4176521301		93540.1750225788	92479.8449218005	65957.4834993677	4866.1226243745
94658	8.0922031403	40717	0.5158424377		94657.7452886315	94280.9104512453	40717.497132858	6010.1421522794
83712	7.2391319275	6997	0.3950786591		83711.6882836456	84341.6253663073	6997.026969596	4603.0399688641
71106	6.0102939606	63234	0.5132675171		71105.5381763252	70024.7827251947	63234.4580273189	5980.2543814502
35539	3.1620883942	14088	0.5233097076		35539.4622834876	36841.0149750943	14087.9743448232	6097.269928764
75622	6.4952373505	3964	0.448551178		75622.3589890875	75675.411486268	3964.0858880821	5226.3282449255
41501	3.3982086182	37454	0.5757522583		41501.0659015593	39592.1871886641	37453.5250527884	6707.9074153662
82223	7.0597457886	59992	0.2619552612		82222.9723317074	82251.9150570876	59992.4898332298	3051.5318230776
95978	8.3684921265	85899	0.5191040039		95977.6056363566	97499.609934288	85899.4778466408	6048.0911596311
35778	3.1170272827	26565	0.5564403534		35778.4174946407	36316.2709260614	26564.8422675467	6482.5875328936
87270	7.4100208282	63225	0.3315639496		87269.7377232596	86332.981797706	63225.1193327732	3862.5806075046
35132	3.183889389	37517	0.3551673889		35132.2053625135	37094.7946804392	37517.2237276519	4137.5859545202
48732	4.2853546143	9224	0.4319858551		48732.4686153279	49928.4496395413	9224.1260849672	5033.1536995756
6913	0.4996204376	39357	0.3483009338		6912.8982070938	5821.2316720711	39357.3199116093	4057.8097341982
35802	2.9295730591	17921	0.3736209869		35801.8223207083	34132.3084800785	17921.0102569488	4353.0024629905
91526	7.7404689789	3235	0.2814388275		91525.6304662944	90182.9274075019	3235.3923143022	3278.7109228541
68962	5.7897090912	78665	0.2917385101		68961.6835319931	67454.7690441811	78664.7368403875	3398.9163604245
20202	1.6656303406	66864	0.3633213043		20201.5156840645	19406.4638230472	66864.4319481086	4232.5201446375
61568	5.2999591827	21177	0.5864810944		61567.5600245818	61749.3119654383	21176.5249540333	6833.2925768716
27324	2.2853279114	26156	0.2949142456		27323.5406683488	26626.1713759254	26156.2635518337	3436.2013385945
20408	1.7278575897	51741	0.4193687439		20407.5327799832	20131.4568172977	51740.5819636916	4885.6572253269
12887	1.1777687073	66737	0.503911972		12887.1587312304	13722.0323037237	66736.6555414269	5871.2524350827
19047	1.6140460968	85288	0.2950000763		19047.2572888223	18805.0889109051	85287.6633734535	3437.2071453044
4606	0.4773902893	90237	0.5906009674		4606.4125712262	5562.2228926547	90237.1175217665	6881.0600022469
57217	4.8331260681	61104	0.4503536224		57217.1610600906	56310.0932763999	61103.7307874283	5246.786304536
74134	6.451292038	49450	0.464515686		74134.240930368	75162.8255301428	49449.64978227	5411.9859979099
35937	3.1489562988	56298	0.5945491791		35936.7116887082	36688.1071062298	56298.3224703107	6927.110441913
17907	1.6506099701	96824	0.5907726288		17907.436003651	19231.4046135416	96824.1069401625	6882.6722181979
38469	3.2854270935	24254	0.4418563843		38468.7294405507	38278.00251935	24253.5991470484	5147.6898868718
89197	7.5470066071	75426	0.2769756317		89197.4448949166	87929.3940102299	75426.3495607377	3226.5484485334
6824	0.7257843018	20663	0.4714679718		6823.9228878906	8455.7532978151	20663.195442334	5492.9230395256
82778	7.2087478638	10313	0.5564403534		82777.6943787963	83987.6687232946	10312.8707948996	6483.0923122414
29576	2.4056625366	36409	0.4954147339		29575.7478492809	28028.3762655318	36408.96045362	5771.7523073458
48473	4.2559146881	27456	0.4175662994		48472.8870881229	49584.9089899962	27455.7408162106	4865.3024823193
58443	5.1487255096	32470	0.3266716003		58443.1737270264	59986.5296999802	32470.0423163717	3806.4785448122
97815	8.3318424225	94351	0.4054641724		97814.8998118552	97072.5751870193	94350.672877218	4724.1893985186
44535	3.9078712463	50552	0.5105209351		44534.8380734008	45530.3429407045	50552.210099385	5948.470542357
82200	7.0703887939	7198	0.3298473358		82199.9771580188	82376.4468802376	7198.3560833911	3843.4224739004
65326	5.5032062531	30909	0.5639076233		65325.6873652816	64117.4561416449	30909.2042459109	6570.4740548007
56205	4.9287414551	4952	0.3302764893		56204.7072422735	57424.3358935777	4952.1447063176	3848.371000705
4216	0.2260780334	67409	0.4922389984		4216.2931531412	2634.1417463022	67408.6949431227	5735.3770653056
26538	2.432012558	88074	0.5365276337		26538.3365664658	28335.252059761	88073.7237893004	6250.7267156648
77188	6.6938495636	12158	0.4098415375		77187.5038163445	77988.8056274655	12157.6653479356	4775.1137488411
1851	0.2022171021	44375	0.2728557587		1850.7912573247	2356.4099063181	44374.5474550795	3179.0979075643
12433	1.0752010345	43769	0.35405159		12432.508639567	12526.8086736959	43769.103772879	4124.6796866026
87941	7.7085399628	54533	0.481338501		87941.2186815512	89810.8765833976	54532.6682466269	5608.2177393835
88445	7.4696731567	88118	0.4495811462		88444.629399318	87027.7807671547	88118.0404580624	5237.865292995
72093	6.1322593689	25304	0.4356765747		72093.2153465704	71446.4944552092	25303.910217473	5076.4673889093
45278	3.7449645996	11660	0.4979038239		45278.1751843435	43631.9425008285	11660.2842054551	5800.7418990685
81898	6.8728065491	30069	0.4534435272		81897.7397245132	80074.077034681	30068.8525669689	5282.5077635701
3387	0.3514766693	16154	0.2942276001		3387.3217418512	4094.7376750367	16153.5121887742	3427.5967355835
49553	4.1683673859	53801	0.5971240997		49552.7132020053	48565.2232222972	53801.4484110133	6957.3493371615
37460	3.1362533569	67535	0.3591156006		37460.3167474486	36539.5367120403	67534.8847023861	4184.0644367306
41352	3.6796474457	98659	0.5165290833		41352.311196062	42871.2014919504	98659.0482721925	6018.2148350038
96281	8.2645511627	85417	0.5797863007		96280.8870330129	96288.558795161	85416.5522650054	6754.8136784203
35533	3.0790042877	15413	0.5951499939		35532.5245275966	35873.3969935386	15412.5945236644	6934.2539691058
65127	5.5085277557	81229	0.2996349335		65127.4112519405	64178.9662715407	81229.2678840251	3491.1959209162
30048	2.7176570892	12454	0.346326828		30047.6921436277	31663.0445459603	12454.1937304841	4035.4788264591
46149	3.9535331726	35955	0.4493236542		46149.4408178674	46062.4747283236	35954.6062349844	5234.7500184401
19353	1.706571579	13406	0.4954147339		19353.2720420574	19883.49475431	13405.7555493218	5772.4843420032
62532	5.2548980713	52163	0.3108787537		62531.7065176884	61223.575110345	52162.6874090507	3622.0567067961
32256	2.8842544556	46600	0.2585220337		32255.792121524	33603.9702922533	46599.7116558925	3012.1897932215
47622	4.213514328	39181	0.3875255585		47622.292462286	49091.4789666611	39180.7260531699	4515.4268679595
100161	8.6144828796	101570	0.4413414001		100160.822783946	100365.661967466	101570.073130694	5141.6141355978
2879	0.2057361603	95145	0.4864883423		2878.8012406704	2396.7964426121	95144.5824687116	5667.6710014911
3200	0.2739715576	22442	0.5442523956		3200.2339924724	3192.3207209051	22442.351521182	6341.3497709458
45328	3.9340496063	51163	0.365896225		45328.0920481199	45834.9524489256	51163.21790081	4262.6461094296
24420	2.046289444	53128	0.2736282349		24419.5825824487	23841.2150400326	53127.692360325	3188.3345428166
24632	2.2079944611	7760	0.3429794312		24632.0754541276	25724.7269783868	7759.8025214289	3996.3557177592
27271	2.1853351593	48463	0.5386734009		27270.9014083525	25460.9180420025	48462.9583675931	6275.7484707373
1896	0.2719974518	32921	0.5053710938		1896.4167987649	3168.631334072	32920.6472531868	5887.5589591734
57956	5.0145721436	33612	0.4520702362		57955.9576540185	58424.2744731732	33612.4459838549	5266.8597216998
15369	1.4367198944	42948	0.3284740448		15369.3301364378	16739.247186384	42947.9855062719	3827.3475879367
56157	4.7202587128	50647	0.438079834		56156.6623121637	54994.8116514893	50646.5672056215	5103.9557042871
44276	3.7632465363	5481	0.3481292725		44275.6216840663	43845.3032998295	5481.3147573282	4056.3501575204
18886	1.5528488159	92329	0.3930187225		18885.5442511494	18092.384524922	92328.5591870536	4578.8520625025
22652	2.0891189575	59272	0.4811668396		22651.7758700024	24339.8247984198	59272.1014756586	5606.3867555746
15828	1.4199829102	94164	0.4834842682		15828.299880811	16543.7583661654	94163.7640345833	5633.4872567027
39483	3.2424259186	4548	0.2610969543		39482.8988240747	37777.1452762691	4548.2416298869	3042.3926640434
51418	4.3674945831	46284	0.3004074097		51418.0443144763	50885.3096237716	46283.9764574283	3500.0491974886
60246	5.0829792023	31998	0.3850364685		60246.1971533514	59220.5687818874	31998.053767928	4486.2165745619
83689	7.0789718628	64493	0.5211639404		83688.860752356	82475.9070220251	64493.2346832667	6072.4159939232
30906	2.5641918182	12229	0.5120658875		30906.1604695907	29874.5738884532	12228.5492267357	5965.5066718691
93973	8.1000995636	17003	0.4501819611		93973.2639184213	94373.3032783874	17002.6466113463	5245.0088909313
80760	6.9672203064	91434	0.5460548401		80759.7080680661	81174.1753492418	91433.5580688981	6361.6182737121
66553	5.5975341797	41852	0.3341388702		66552.7013405728	65215.5619619783	41852.0374643607	3893.4595168223
22258	1.9018363953	39562	0.3155994415		22258.0942952839	22157.8216599717	39561.8592335899	3676.9791041967
56432	4.7792243958	27935	0.337228775		56432.403263646	55681.6368096316	27934.6853455563	3928.5939320763
77366	6.7511844635	91789	0.473613739		77366.3929334894	78657.1726890765	91789.4273121839	5518.1042172319
35141	2.9342079163	59810	0.376367569		35141.0428008612	34185.8040435322	59809.7908819903	4384.9431124324
13635	1.0970878601	57807	0.3949928284		13634.9607640543	12781.5912085549	57807.4245713046	4602.3488092043
29024	2.5845336914	26349	0.3594589233		29024.4610393367	30111.9481909726	26348.8125414783	4188.351999712
78634	6.614112854	50233	0.2863311768		78634.1408806349	77059.7832222861	50232.7276578601	3336.1160780516
56929	4.7769069672	51166	0.3225517273		56929.4666389603	55654.8379825559	51165.6854000843	3758.1658416994
27823	2.4654006958	74454	0.4550743103		27823.3956249271	28724.1240110614	74453.6312678633	5302.1033290349
5032	0.3929328918	65636	0.5202198029		5031.8495072119	4577.7174013013	65636.0269303935	6060.9145740569
94420	8.0167579651	8524	0.5342102051		94419.5741265446	93402.165463431	8523.9017841634	6224.0031897481
84422	7.3801517487	84026	0.3719902039		84422.3897277981	85985.3214945368	84026.1149489413	4334.2419336086
715	0.1320934296	71032	0.2643585205		715.0112378822	1538.5483210724	71032.0126725787	3080.2636561169
33525	2.7697563171	22068	0.459022522		33524.975833284	32270.1323409584	22067.7097191772	5348.4268742975
25587	2.2298812866	67282	0.3011798859		25587.4517455217	25979.5439840284	67282.4367786244	3509.3917085201
86484	7.3998069763	53039	0.3964519501		86484.1228466535	86214.4854852212	53038.9159237667	4618.7104557609
71646	6.1871051788	44422	0.5529212952		71646.0578005733	72085.3223192225	44422.0297741385	6441.6294533494
81403	7.0699596405	39976	0.4948139191		81403.4988109862	82370.9326997318	39975.860148496	5764.6319244702
63146	5.4671573639	97368	0.3113937378		63145.7689567839	63696.8924176449	97368.2044458245	3627.5160010812
61380	5.4162597656	73730	0.5160140991		61380.4291757011	63103.9341803264	73730.16369772	6012.1630777242
28716	2.4093532562	17442	0.499792099		28715.613171335	28071.4518513821	17442.0730268589	5823.2945178368
42626	3.6754417419	14446	0.4544734955		42626.4144452819	42821.6908250995	14445.7592342522	5294.8353889741
75948	6.6670703888	6710	0.5033111572		75947.9758356686	77677.2051929677	6709.7575721419	5864.1259879136
32324	2.9166984558	20173	0.5238246918		32323.5119639896	33981.8898367761	20173.4927632344	6102.8374704269
80737	7.0048999786	53782	0.3271007538		80736.65334667	81613.181894964	53782.1855743962	3811.13200633
70260	6.0332965851	3818	0.3712177277		70259.9405946617	70292.5760334818	3817.5517282796	4324.7322100437
42435	3.7491703033	92272	0.4257202148		42434.6297840105	43681.365121015	92272.1289515181	4960.2055651905
56831	5.0306224823	27906	0.4502677917		56831.1424712804	58611.233389729	27906.0095135811	5245.7647355862
75365	6.3286399841	97061	0.4138755798		75364.5071052646	73734.3607539084	97060.8214656856	4822.3162544335
56011	4.935092926	5514	0.3393745422		56010.8600850341	57497.7312297377	5513.9152014544	3953.7079798545
99318	8.5720825195	71281	0.5543804169		99317.5670976778	99872.2260948393	71280.6662589655	6458.7520546521
13511	1.2934684753	52947	0.5616760254		13510.6892725856	15069.7684149991	52946.9575075956	6544.3280619285
26529	2.3591423035	24682	0.4983329773		26529.1925947132	27486.3590349691	24682.3205463664	5806.3556763707
8238	0.6071662903	75292	0.4800510406		8237.9038827478	7074.0690634428	75292.4382943041	5593.4809663962
69300	5.9007740021	25718	0.295085907		69300.1450264645	68748.9839209344	25718.0772631627	3437.8280582666
90907	7.7432155609	15069	0.4443454742		90906.8658262656	90214.8430839857	15069.2678887193	5176.5376534751
32773	2.8659725189	1250	0.0935554504		32773.092275843	33390.5194046767	1249.5442934082	1089.574679805
4230	0.4644298553	79075	0.5641651154		4230.2608413339	5411.4127354069	79074.753271137	6573.1403988519
1431	0.2602386475	17835	0.2816104889		1430.6874720865	3031.8795503576	17834.624016573	3281.3646866572
10687	0.989112854	10839	0.306930542		10686.7619624555	11523.6766904657	10839.2676134418	3575.5421048149
66495	5.6947803497	76639	0.4486370087		66494.9448428594	66348.5055252477	76638.9876479603	5227.3854306234
82290	7.1472072601	98188	0.3310489655		82290.2602218671	83270.9388284931	98187.5857187356	3857.1203492044
90327	7.6826190948	62919	0.5324077606		90326.980407925	89508.8219932995	62919.4959821234	6202.9169252364
12795	0.9339237213	63993	0.5054569244		12795.2266983518	10880.9401060222	63993.1177689464	5889.2849932799
98465	8.3438587189	99181	0.3130245209		98465.1531635657	97212.5357269896	99180.8291631741	3646.6062274939
31951	2.7917289734	55257	0.5035686493		31951.3821319066	32525.5736488382	55256.7849841485	5867.3365867889
88066	7.4155139923	91836	0.2750873566		88066.1345467147	86397.0653474479	91835.7172218875	3204.9083650245
13003	1.2468624115	18557	0.4391956329		13002.6202758157	14526.5606669612	18556.5743156184	5117.2811607647
43649	3.8366317749	8195	0.3081321716		43648.9605195722	44699.9223410281	8195.4771651303	3589.8994266774
72085	6.0465145111	90777	0.5360984802		72084.8290070192	70447.4231655888	90777.2625934056	6245.7277175261
16955	1.3844490051	23215	0.4513835907		16954.8231712368	16130.2629457558	23215.1082214278	5258.7268253803
22989	2.1087741852	53023	0.5649375916		22988.9768731301	24568.5730620214	53023.3907029548	6582.129977846
3144	0.3560256958	3466	0.2772331238		3144.2482782739	4148.3214983833	3466.3591360729	3230.1207552432
35824	3.1289577484	7229	0.3119087219		35824.1036501102	36455.0322186698	7229.4200513366	3633.9885258483
1817	0.0506401062	57770	0.4772186279		1817.2135474494	590.3197209437	57770.4318519895	5560.4059476564
39896	3.4691905975	29552	0.326757431		39896.1101782424	40419.4269433496	29551.7208765028	3807.0524944436
45596	3.7695121765	71343	0.4582500458		45595.9667133096	43917.949687044	71342.6559036271	5339.2409498777
34853	3.0783176422	6066	0.3298473358		34852.6062896663	35864.681234464	6065.7860651199	3842.7515779504
8590	0.6132602692	10334	0.4542160034		8589.5655907569	7144.7836727767	10333.6457094448	5292.1831802717
86187	7.4376583099	92753	0.3403186798		86187.2727294659	86655.2888003604	92753.0818783436	3965.1244974819
22139	2.0126438141	86652	0.3836631775		22139.4773252248	23449.2845699526	86651.6677320898	4469.8485417395
80236	6.8104076385	89945	0.5775547028		80236.3154241397	79346.5609206916	89944.7973110055	6729.0424356099
66776	5.5755615234	65379	0.2924251556		66775.5138749247	64960.4583614286	65379.0621263595	3406.8217525329
23074	2.0730686188	16274	0.3185176849		23074.1838396851	24153.4963582161	16274.3707472855	3711.201681292
54431	4.5353794098	24916	0.3557682037		54431.3666755588	52840.8156999366	24916.1850194449	4145.4650185734
27741	2.4415397644	23434	0.2969741821		27741.2478239972	28446.1451628199	23434.0646772445	3460.4698465267
43772	3.8671875	88430	0.3374862671		43772.252281179	45055.7668710567	88430.2136093547	3932.2264890028
36626	3.1388282776	27199	0.5808162689		36625.6104566946	36570.2178753932	27199.3680369102	6766.9833075004
9154	0.7061290741	46605	0.431728363		9153.9077457152	8227.2082417346	46605.1845690545	5029.8441664946
57202	4.8369884491	20135	0.3980827332		57201.9295645054	56354.5954981253	20135.4527219248	4638.0480718764
8063	0.5941200256	7011	0.5554103851		8063.0689581895	6922.2550337909	7010.8011371011	6470.5224639752
3758	0.1754379272	11980	0.2929401398		3758.0970589238	2043.71969059	11980.4608726991	3412.7173867171
24040	2.0583057404	26013	0.4767036438		24040.3651495645	23981.2486974227	26012.7050964553	5553.7108542009
69151	5.7789802551	31623	0.4603099823		69150.8132806075	67329.6752480376	31622.9825115074	5362.7416696901
44843	3.7801551819	25343	0.5121517181		44843.4572888315	44041.9688513435	25342.8200129119	5967.49929776
69721	6.1120033264	77730	0.3444385529		69721.3220524494	71210.0192186803	77730.2469892557	4013.0087005249
75041	6.5863037109	26395	0.268907547		75041.1006656487	76735.7392344954	26395.3133357299	3133.1774403667
71277	6.081533432	22113	0.3199768066		71276.8932668193	70854.5566473203	22112.9907431748	3728.4145201285
30180	2.6608371735	64355	0.5501747131		30179.8823512811	31001.1726253712	64354.6231672399	6410.1725345065
23979	1.9815731049	5670	0.3208351135		23978.9902148713	23087.0922870274	5669.8300276282	3738.4913805123
71256	6.0048007965	82107	0.3976535797		71255.7521692958	69961.4730427395	82106.5042468257	4632.6948873089
4195	0.3374004364	13234	0.5685424805		4194.6151374305	3931.0819446283	13234.4580065988	6623.6306747384
38039	3.1492137909	48547	0.4885482788		38039.1980209062	36691.2287656659	48547.1187034042	5691.9264410547
30301	2.4723529816	87450	0.4416847229		30300.8067866759	28804.570140294	87449.7786459733	5146.1898733119
69143	5.9457492828	75381	0.4786777496		69142.5247219794	69273.1188427005	75380.7968310302	5576.8692034461
67479	5.7077407837	4033	0.2356910706		67479.2487797074	66500.2067463491	4032.6224152668	2745.9185170718
94180	8.0867958069	43527	0.3950786591		94179.9687297236	94218.3540232618	43527.2018406453	4602.9396187051
70934	6.2501049042	23397	0.5922317505		70934.0544746449	72818.9570981073	23396.6109317007	6900.0018406861
99167	8.6695861816	67000	0.5958366394		99166.7886264157	101008.148777021	67000.4583095491	6941.5459691532
86969	7.5022029877	67900	0.498418808		86969.2501650286	87406.8267243691	67900.2466211873	5807.2563490714
78630	6.583814621	90496	0.3460693359		78630.4114752083	76706.7990912546	90495.9075859683	4032.0055900268
55404	4.7077274323	272	0		55404.3780272896	54848.9464982655	271.8447219702	0
53455	4.6343421936	25659	0.3809165955		53455.0542716358	53994.3876091921	25658.8983826127	4438.3594735441
3711	0.3996276855	61451	0.4909515381		3710.5638426626	4656.2186398881	61451.1715949461	5719.8461323674
13068	1.1061859131	81314	0.3908729553		13067.6739035135	12887.8276009276	81314.4401599407	4553.8909993948
94356	7.9298973083	84027	0.2791213989		94355.7036095735	92389.7968898041	84027.3718069162	3252.4130965727
48328	4.0674304962	76315	0.5768680573		48327.7524568502	47388.9010966011	76314.5568374787	6720.5859058117
55674	4.6178627014	93770	0.4627132416		55673.6200010516	53801.5629869307	93769.6895430322	5391.0162847159
34819	2.8288078308	37506	0.3307914734		34818.7162109696	32957.820350816	37505.5044870566	3854.3799717381
96326	8.3258342743	94999	0.2725982666		96326.4428329992	97003.3046540399	94999.389600313	3176.0197519507
22236	1.8987464905	62012	0.4767894745		22235.7216462351	22122.1660109055	62012.483543577	5554.959736681
41956	3.4555435181	25610	0.3893280029		41955.987684589	40260.0880964919	25610.3354409916	4536.1712812778
36335	3.0283641815	99298	0.5973815918		36335.3086369862	35283.4302136388	99297.77837963	6960.4481643608
39012	3.397436142	10569	0.5418491364		39012.3619770319	39583.2372589299	10569.2726489279	6313.2245633644
88425	7.4507904053	64499	0.4835700989		88424.8427810198	86808.0053910818	64498.6367571521	5633.7434032988
96540	8.4116649628	24072	0.3655529022		96539.9080259031	98003.0734766009	24072.0125490328	4258.7600846714
25343	2.0060348511	57785	0.3758525848		25342.7099156394	23371.9007248274	57785.1275246411	4378.5823879331
70622	5.9593963623	59130	0.3138828278		70622.3250267395	69432.2997525338	59130.1553547708	3657.2900907859
13298	1.0473918915	37714	0.4771327972		13297.5304662433	12203.2043914234	37714.1055709633	5559.3321343356
79923	6.8068027496	15371	0.578584671		79923.3068055219	79305.1418976643	15371.1410046882	6740.5175606923
45353	3.9642620087	70603	0.3695011139		45353.4080088386	46186.9348630219	70602.7268489658	4304.9033415553
79736	6.7165088654	24346	0.4028892517		79735.7707431248	78253.050867723	24346.2900122183	4694.1620870494
58123	5.0193786621	91840	0.5945491791		58123.3860253229	58479.5458914587	91840.0112223709	6926.9320608975
91722	7.9819107056	52050	0.3730201721		91722.1867388577	92996.3762440285	52049.5253909742	4345.7441484623
80398	6.8759822845	79644	0.3892421722		80397.9428658787	80111.3975135186	79644.3138308111	4535.1586636239
27904	2.5017929077	19244	0.595664978		27903.5738737822	29148.0565102621	19244.142770708	6940.1426876554
70996	6.2618637085	45302	0.4935264587		70996.124672676	72955.5732755109	45302.2625604838	5749.7865717985
52880	4.5824146271	35240	0.4955863953		52880.0942967618	53388.8892831786	35240.2534668618	5774.2952168624
40567	3.4784603119	70638	0.264787674		40567.3527294029	40527.2300896402	70638.3312502034	3084.6241793821
28714	2.4977588654	39043	0.2578353882		28714.4384250488	29100.5081604831	39042.9017024184	3003.9615486714
78650	6.8932342529	54787	0.3761100769		78649.9376159989	80311.7420693875	54787.1586669134	4381.7411707349
73227	6.1931991577	24255	0.3584289551		73226.930471789	72156.3329745134	24255.0945234759	4176.3873174727
80324	6.8186473846	32150	0.3282165527		80323.8764286389	79442.8596897099	32149.5107994308	3824.1750344065
61730	5.2374744415	5436	0.3277015686		61729.8600975665	61020.5896062765	5435.6212851652	3817.8033068248
76097	6.3812541962	80686	0.52485466		76096.5189597938	74346.9716426063	80685.7785932553	6114.5562667526
28240	2.3547649384	68882	0.495929718		28240.3959192443	27435.0843335678	68881.8409863146	5778.0348888789
83115	7.103433609	36321	0.6005573273		83115.199199145	82761.2360769219	36320.8427322138	6997.2990897152
79857	6.690158844	91817	0.3807449341		79857.0580485553	77946.0411558232	91816.6386631321	4436.097475578
25436	2.2136592865	84583	0.3307056427		25435.7389916925	25790.8388036779	84583.1170917608	3853.1375322654
37088	3.253068924	35816	0.5117225647		37088.3539545794	37900.9979062422	35816.1498141193	5961.7345414102
35030	3.0683612823	40670	0.4274368286		35030.3149556364	35749.0760697956	40670.4505990244	4980.048315067
33586	2.9905128479	11347	0.545797348		33585.7987671741	34841.5325202494	11347.3086162849	6359.2183684685
65111	5.6584739685	19163	0.3558540344		65111.4685023765	65925.9396383138	19162.5574129596	4145.6589513956
78939	6.7144489288	37236	0.5288887024		78938.7633604774	78228.6952079482	37235.512112711	6162.3642871047
94618	7.9876613617	12888	0.3517341614		94617.7808130218	93062.5488098419	12887.7380650917	4098.0591477762
20593	1.7751502991	21632	0.4071807861		20593.0455938538	20681.6148661373	21631.6954778919	4744.1670225119
56289	4.8964691162	38906	0.5544662476		56288.8791495456	57048.0961311307	38906.3645448979	6460.1223799082
26508	2.4381923676	84449	0.402545929		26507.5568914624	28406.764442507	84448.922234682	4690.2771631704
36073	2.945022583	25430	0.3992843628		36072.9632450396	34312.2316871729	25430.2319545946	4651.7373308855
34152	2.9770374298	56699	0.3470134735		34151.6272147377	34685.4307080739	56698.966043702	4043.0185698433
32559	2.6849555969	70720	0.3352546692		32558.6415465177	31281.7778701115	70719.5084547705	3905.999919078
11237	1.0503101349	43097	0.3223800659		11237.2432200653	12237.0525686708	43096.9896785812	3756.0013124019
54755	4.601726532	13392	0.3454685211		54755.0170378984	53613.51694661	13391.5813165689	4024.589123993
37480	3.194360733	83111	0.4652023315		37480.0477158	37217.0575797234	83111.4309500494	5419.9604642197
14430	1.2321853638	0	0		14430.3194119111	14356.0439392537	0	0
32377	2.9009056091	4835	0.3731060028		32376.5691979848	33798.4172341042	4835.0938845954	4347.1980133095
45268	3.8882160187	41430	0.600643158		45267.5488464662	45300.5863557513	41429.6297415037	6997.8000691046
7503	0.7444095612	60070	0.4022884369		7503.0948308149	8673.3914099878	60070.4007883814	4687.1168994549
56680	5.0009250641	51163	0.5030536652		56679.5070369945	58265.0731253485	51163.0424204793	5861.285472199
93561	8.1803512573	60556	0.5421066284		93560.8258550423	95308.2568372498	60555.7778106914	6316.1404399086
48574	4.0057182312	7342	0.5657100677		48574.2993996087	46669.7697140888	7341.9070431868	6591.2114572621
90320	7.8410625458	38940	0.2822113037		90319.5547440808	91355.4760130618	38940.4700183056	3288.4206975468
45413	3.8147449493	52274	0.5489730835		45413.0234233608	44444.7589768439	52274.4074712474	6396.3141673267
11961	1.1696147919	26563	0.5078601837		11960.8081606251	13627.2812552452	26563.1597820034	5916.9517317957
63251	5.3618431091	88192	0.3336238861		63250.9454521946	62470.0574335212	88191.9691752978	3887.0455792494
75016	6.2685585022	39207	0.3025531769		75016.2146954112	73033.6142653923	39207.3323654809	3525.2419749599
64224	5.4365158081	12094	0.5569553375		64224.3754191461	63340.2534068578	12093.8059629258	6489.1524241951
25523	2.220954895	97343	0.5976390839		25523.3899272938	25875.5828990413	97343.4808643777	6962.6601965358
97438	8.4553527832	2722	0.2937984467		97438.4140695777	98511.6950932216	2722.072822843	3422.809587849
12509	1.234588623	75202	0.3376579285		12509.2024003134	14384.12392972	75201.8189841319	3933.6121151613
62147	5.3298282623	41184	0.3016090393		62147.1170129238	62096.7948395598	41183.8822589495	3514.2476885554
96043	8.2886695862	95185	0.339717865		96042.5202233701	96570.2249338569	95185.4517951345	3958.1107997066
48466	4.1298294067	13434	0.3963661194		48466.3559646771	48116.0917184206	13433.9451976005	4617.5166721406
8498	0.7305908203	73097	0.3480434418		8498.1575041826	8512.2775224996	73097.4910788569	4054.5483492778
81269	7.1354484558	39199	0.4671764374		81269.2606779273	83134.1062612045	39199.1200209601	5442.9232839957
91116	7.8424358368	17092	0.4521560669		91115.6285647752	91370.5476805163	17092.0129029328	5267.8112063703
79552	6.7212295532	14081	0.2877044678		79551.9542491026	78307.7256302886	14080.873598083	3351.8273658078
11126	0.8245754242	66647	0.3792858124		11125.8299468754	9606.8670691858	66647.16795554	4418.6456017245
82777	7.1813678741	57886	0.4494953156		82776.9359300308	83668.6936910432	57885.6318745102	5236.7937389097
72353	6.3774776459	31367	0.4436588287		72353.4946753508	74303.475803748	31366.7715583025	5169.3460950604
52599	4.349899292	91842	0.4281234741		52599.40684303	50679.7288989728	91841.7348657501	4988.2965786579
82479	7.0500469208	88347	0.5812454224		82478.9071717909	82139.2287369357	88346.8050471501	6771.5807464949
66489	5.5371952057	74347	0.5613327026		66489.116583144	64513.0864043972	74347.3188139016	6540.4231194999
1531	0.0742435455	47295	0.5880260468		1530.5617557839	864.9974753504	47295.2201657125	6851.2074847059
38440	3.2737541199	12637	0.5386734009		38440.399473694	38141.9279063236	12636.7386229855	6275.857488213
72852	6.2627220154	75112	0.2627277374		72851.5475878459	72965.7590543368	75112.1090458853	3061.3162735283
33417	2.882194519	27900	0.4444313049		33417.4370419351	33579.7858901995	27899.9037520684	5177.701379882
39104	3.5225772858	86743	0.4809093475		39104.0939157895	41041.4701821786	86742.9700729334	5603.4030224915
81149	7.0859241486	16448	0.3144836426		81149.264995457	82557.0005850533	16447.5680123842	3663.7471183156
66756	5.6402778625	83258	0.2757740021		66755.7410399131	65714.4021422606	83257.815116445	3212.5171068775
76366	6.3954162598	70164	0.5229663849		76365.5692972788	74512.0026899557	70164.4241366084	6092.5039536754
36845	3.0683612823	16780	0.2814388275		36845.2807823507	35748.9295434796	16780.0724054551	3279.1735140138
82811	7.0905590057	43652	0.5493164063		82810.9509644997	82611.4327809514	43651.7805224259	6400.0020724461
24324	2.0555591583	7865	0.6000423431		24323.9335624127	23949.3899904789	7864.668236574	6990.9742568861
49369	4.3417453766	62152	0.380487442		49369.3062577296	50584.9964456952	62152.0983117045	4432.5412408828
29859	2.7053833008	49641	0.5759239197		29858.7449943403	31520.0641115395	49640.7716636611	6710.0630588125
66769	5.8709049225	93106	0.2610969543		66768.9800627216	68400.946548164	93105.7916634758	3042.3187199088
32724	2.7977371216	72311	0.5933475494		32724.4117155467	32596.4532939795	72310.5293475585	6912.6550516245
78910	6.7757320404	48366	0.3024673462		78910.0074200527	78943.0862552424	48366.4883700203	3524.4787522584
89062	7.6336097717	34162	0.2839279175		89062.3020632891	88938.4477129559	34161.6306515635	3308.1681937053
47700	3.9506149292	80939	0.3517341614		47700.2267344483	46027.6615082073	80939.4445853955	4097.685325097
93186	8.1450748444	30108	0.5352401733		93186.4020196614	94897.0847501177	30107.8160628858	6236.4922583914
87426	7.35414505	12891	0.262556076		87426.451829718	85681.6828529218	12890.5262030609	3059.0267196905
46435	3.8937950134	2909	0.3479576111		46434.8269624814	45366.0374349932	2909.3356326125	4054.2613910218
87475	7.427444458	91402	0.4581642151		87474.7323554254	86536.0756920217	91402.3978753258	5337.6913473469
85780	7.4875259399	9562	0.3816890717		85779.7163093739	87235.646304954	9561.8966765064	4447.2562774237
79899	6.8898010254	25621	0.4095840454		79898.5172066714	80271.7828418926	25620.627318972	4771.539421945
68944	5.8891010284	74876	0.3964519501		68943.7376979873	68612.7527431217	74875.8402326428	4618.9977092841
31428	2.590713501	24154	0.3322505951		31428.140306078	30184.4056028913	24154.1964232494	3870.795383627
40794	3.3566665649	19730	0.3370571136		40794.3720744159	39107.5647286862	19730.070387809	3927.0129194556
16071	1.4677906036	61930	0.5960083008		16071.321626878	17100.7466937243	61929.6731119745	6943.6081593345
85656	7.3738002777	59195	0.4717254639		85656.0859228298	85910.627096445	59194.5019316373	5496.2189492049
11849	1.0216426849	10090	0.3323364258		11848.8471230559	11902.8654433403	10090.1186012074	3871.6483666534
29290	2.6054763794	50643	0.4133605957		29289.6045490628	30356.0175501454	50643.3992671283	4816.0538122524
17012	1.3550949097	58730	0.3623771667		17011.6683320959	15787.699428951	58730.2801488739	4222.3513004815
77922	6.8315219879	56426	0.5761814117		77922.2759310275	79592.7473184497	56425.8956010777	6712.9751115773
21792	1.8362617493	36782	0.2642726898		21791.9457098384	21393.5919634401	36782.3957875088	3079.0875561736
8270	0.7256126404	59411	0.3209209442		8269.9776560897	8454.4477195164	59410.9908795058	3738.7216403681
98737	8.3554458618	61632	0.2969741821		98737.1968848498	97347.6427356774	61632.4153187144	3460.3654891951
28916	2.6154327393	58824	0.3628921509		28915.9835193847	30471.7879799772	58823.9876918731	4228.0535089237
31283	2.6804065704	97486	0.5637359619		31282.6033968215	31228.5653618681	97485.8134273104	6567.6561432498
80818	6.9529724121	31453	0.525970459		80817.6984644629	81008.0600486702	31453.2050401142	6128.1022970498
52815	4.6555423737	23673	0.2910518646		52815.0201564328	54240.686641627	23672.7445707552	3390.9249450924
57485	5.0936222076	76428	0.5176448822		57485.2161106453	59344.9444307821	76428.2815668241	6030.9832275507
9454	0.9449100494	62336	0.3730201721		9454.4829568949	11009.0589352761	62335.5482139098	4345.7598509075
18755	1.6698360443	68308	0.3162002563		18754.552618957	19455.3880901059	68308.044287489	3684.4540485463
60961	5.3077697754	9978	0.5295753479		60960.9535860154	61839.9868894991	9978.1728086569	6170.3901015691
67771	5.7982063293	96437	0.3633213043		67770.9587904719	67554.36727925	96437.3510208538	4233.2110739018
95129	8.0004501343	67037	0.5061435699		95129.4986529986	93211.524298429	67037.2408899042	5897.3970845997
57065	5.0256443024	15396	0.5251979828		57064.8394442396	58553.4792509484	15396.3861214393	6119.4484097068
88788	7.6397037506	47156	0.5257987976		88788.1993926588	89008.8166280883	47156.0412875198	6125.9751696792
73789	6.3621139526	20165	0.3394603729		73788.7387632214	74124.1140356696	20165.3659472393	3955.1102494127
39069	3.5221481323	42153	0.2824687958		39068.7405117086	41036.4390656228	42153.0907405418	3290.5806446075
92378	7.9721260071	20239	0.3773117065		92377.5606675935	92881.7968418775	20239.0498014945	4395.81832509
7100	0.6465625763	8514	0.454044342		7100.0097586095	7532.9686245973	8514.2812671278	5290.4265413461
91472	7.8093910217	4265	0.3650379181		91472.417257923	90986.1579658991	4264.8378095407	4252.6216725438
16440	1.4064216614	66265	0.2957725525		16439.7438782246	16385.8205330303	66265.2510615863	3445.8679765117
7452	0.7850933075	93884	0.5148983002		7452.4233691275	9146.5908539199	93883.6099425289	5999.2256122454
25039	2.0392513275	56048	0.4743003845		25038.7692165251	23759.1716202136	56048.3301724815	5526.3173103603
33875	2.7848625183	66035	0.5906867981		33875.4529407287	32445.7678890251	66034.8604844577	6882.2566477987
45975	3.8099384308	59377	0.2833271027		45974.6984605732	44388.5469378865	59377.0387554678	3300.5782278745
13463	1.0143470764	12230	0.2998065948		13462.9532827023	11818.186938454	12229.645553894	3493.1959544021
59694	4.9890804291	34154	0.259552002		59693.9423889778	58126.8041776255	34154.0652017611	3024.1649608027
66238	5.5422592163	45824	0.436706543		66237.8270043127	64571.9324358053	45823.9759085915	5087.7079606794
82126	7.1555328369	91540	0.3043556213		82125.6114239365	83368.1397225096	91539.6975714024	3546.0942981992
69685	6.0244560242	58447	0.3537082672		69685.3764719097	70189.6613791179	58446.965453144	4121.0195289636
33463	2.7442646027	91430	0.3849506378		33462.5443753161	31972.5064000652	91430.4865681473	4484.870343086
99550	8.5533714294	82251	0.4733562469		99550.4270980486	99654.4445170209	82250.8636426577	5514.6012763271
81863	7.1393966675	91273	0.4407405853		81863.4734416399	83180.4431124573	91272.9641056039	5135.1967079774
16706	1.3047981262	4318	0.3065013885		16705.9986881246	15201.6981458735	4317.610395123	3570.559610839
51629	4.4832801819	38956	0.3559398651		51628.7311669243	52233.5113859106	38956.2317244542	4147.2339336506
32981	2.76014328	91413	0.3543949127		32981.1492886094	32157.5074284162	91413.2040741797	4129.2570254553
24102	2.1085166931	14806	0.2711391449		24101.5756364017	24565.704665715	14806.254913656	3159.1808919956
67367	5.8771705627	27397	0.552406311		67366.5795370948	68473.6499898092	27397.4018915314	6435.7020842391
29763	2.7178287506	6210	0.3250408173		29762.7076725197	31665.2413569571	6210.3704572193	3787.0483581758
29309	2.4352741241	44219	0.3409194946		29308.9121763813	28373.2124924879	44218.59011856	3971.5074918619
56530	4.9661636353	40769	0.3246974945		56529.9324322969	57860.0091497991	40768.7765003853	3783.445605574
33575	3.0051040649	0	0.0860881805		33574.9324385992	35011.7070133933	0	1002.770005478
86257	7.2944068909	54214	0.4777336121		86256.8016874432	84985.7335379473	54214.198381409	5566.2322577677
76129	6.5966033936	75625	0.4033184052		76129.4996158028	76855.6057917895	75624.8812169471	4698.7806235714
54271	4.5342636108	92349	0.4975605011		54271.1199959999	52828.2315470553	92348.7787903704	5796.9765037688
74805	6.2678718567	32099	0.5584144592		74805.297816487	73026.0773131998	32099.4978608478	6506.1788828814
96483	8.326177597	92921	0.3875255585		96483.4997550432	97007.0681234754	92920.7571563003	4514.9382620128
21734	1.7817592621	33590	0.3652954102		21733.6973637797	20758.8103169047	33590.1301585748	4256.443935481
16629	1.5833187103	39127	0.5463123322		16629.2410867774	18446.8796856478	39126.6235422349	6365.1937161872
14841	1.2513256073	64176	0.3575706482		14840.6856951646	14579.135443803	64176.1976769356	4166.1411602731
12316	1.1997413635	68141	0.3359413147		12315.7469237863	13977.5394484917	68141.1812968675	3913.8683981943
5689	0.3467559814	87617	0.5246829987		5688.8838450868	4040.2208985138	87617.209732509	6112.6026769947
46277	4.0938663483	46711	0.4599666595		46277.1634031603	47696.6604960618	46710.6825968442	5359.0871533523
37676	3.1299877167	95498	0.2774906158		37675.7356410159	36467.156518343	95498.2718137111	3233.2525464308
29947	2.4533843994	96056	0.3251266479		29946.7516123665	28583.6486669028	96055.8720350121	3788.2372850497
47213	3.9647769928	92754	0.5856227875		47212.8049823409	46193.3226038728	92753.5771286058	6823.3654406782
80764	6.9710826874	71284	0.311050415		80764.3765885281	81219.0740503955	71284.0964065967	3624.1789465222
67151	5.9007740021	66985	0.3634929657		67151.2887435625	68748.9782701595	66985.32856361	4235.4584399086
67107	5.8351135254	75744	0.5238246918		67106.598212653	67983.7754445991	75744.2995631426	6103.4700880985
92899	8.0384731293	47502	0.5201339722		92898.5522073991	93654.9435845554	47502.3003496375	6060.0238461142
34290	2.9061412811	27205	0.4741287231		34290.4783293177	33858.8155341037	27205.1849517298	5523.824629631
33960	2.9535198212	66790	0.4944705963		33959.649489251	34411.0860868602	66790.4511942129	5761.4317340072
56785	4.9599838257	57743	0.4672622681		56784.7119854626	57788.0640507081	57743.2765473277	5444.036597081
8460	0.6133460999	51333	0.3412628174		8459.8940621128	7145.8555805791	51332.8601189941	3976.2660319855
22333	2.0336723328	3000	0.1572418213		22333.1644721905	23693.5208056312	3000.1824984226	1831.6951397826
54956	4.8362159729	95104	0.3124237061		54956.0302771387	56346.1003471699	95103.7595640318	3640.0191724169
35980	3.0779743195	32614	0.2647018433		35979.9598873607	35860.9126555485	32614.0348167272	3083.8012206587
44777	3.987865448	59145	0.4271793365		44777.3270929148	46462.2328209392	59145.3805382761	4977.0679870456
62450	5.3984069824	47646	0.5943775177		62449.6906812672	62896.0479770309	47646.3425221615	6924.5249445311
36772	3.2632827759	83005	0.3824615479		36771.5251990105	38019.8190993616	83004.6431675126	4456.0767662765
59474	5.0604057312	57321	0.5998706818		59474.2848015391	58957.5844152058	57321.1744363217	6989.3288721561
41859	3.6789608002	54811	0.5575561523		41859.3301960012	42862.8167996867	54811.4925993453	6495.925010032
55379	4.6305656433	90412	0.5880260468		55379.4831369725	53949.5805403836	90411.9011338701	6851.1524151807
71413	6.0394763947	98197	0.5505180359		71413.2417634234	70364.629414737	98197.0807176812	6414.4633954823
61684	5.3121471405	7570	0.3336238861		61684.1372891234	61891.3403485658	7569.8463739366	3886.5250678717
86200	7.3178386688	79779	0.2897644043		86199.6426203208	85259.3853025014	79778.7237408799	3376.0059381584
27624	2.4345016479	5242	0.3519058228		27624.4638413261	28363.6385226137	5241.5922195379	4100.2390407409
80151	6.8466281891	77183	0.473613739		80151.4408300858	79769.0018984528	77183.4475677964	5518.4402452129
53415	4.6579456329	61360	0.5292320251		53414.7296691663	54269.1129506292	61359.9408256974	6165.7937139276
75229	6.4591884613	92417	0.4610824585		75229.206813439	75255.386830721	92417.4469014323	5371.8093972527
5213	0.5602169037	69339	0.3245258331		5213.420425657	6526.8396473646	69339.0239982764	3781.1242331221
99276	8.427028656	43758	0.4155063629		99276.2020523404	98181.9821553807	43758.1173144864	4840.6907242762
92802	7.9305839539	7076	0.3709602356		92801.5214011313	92398.4856124397	7076.3960617575	4322.2583222641
53334	4.600610733	13340	0.3412628174		53334.2883025616	53601.3028305646	13339.8171495095	3975.7501163359
60115	5.2155017853	75496	0.3084754944		60114.67358095	60764.6873825146	75496.0706737556	3594.1499891319
10282	0.7656097412	56728	0.5790996552		10282.1417376432	8920.3722121715	56728.0291370326	6746.5794207581
85643	7.2806739807	23011	0.2616119385		85643.4790716888	84825.9845448949	23011.0949770924	3047.8080916503
8345	0.5764389038	18955	0.3622055054		8345.327782483	6716.0597579794	18954.8840898637	4220.085627886
0	0.1390457153	43104	0.3043556213		0	1619.7535478019	43104.4359071217	3546.4624200764
79482	6.6735935211	35092	0.4148197174		79482.4040064938	77752.8942309999	35092.2363685655	4832.9326821254
86682	7.4977397919	87536	0.5172157288		86682.0138868564	87355.2661421148	87536.0759648863	6026.0944212491
66886	5.6295490265	48534	0.3067588806		66885.685504907	65588.6505663036	48533.8436049564	3573.7030846319
34781	2.8426265717	1557	0.0872898102		34780.88753741	33118.6956196634	1557.2275087855	1017.3913178033
95531	8.2594871521	49001	0.2698516846		95531.0668958287	96229.6725940856	49001.2773776157	3143.7576640067
91722	7.8277587891	9193	0.2762889862		91722.1707637222	91199.5793043873	9192.6216478219	3218.5753378884
7144	0.6079387665	24635	0.3127670288		7144.1076940477	7083.2667005184	24634.538715016	3643.9027144009
42349	3.7888240814	6698	0.5078601837		42349.4749882997	44143.0650952917	6697.5207548462	5917.1893768596
15890	1.4211845398	5334	0.3185176849		15890.1151576446	16558.4406292447	5333.5870909746	3711.4421874661
36000	3.1358242035	35511	0.3198051453		35999.5949265501	36534.9568999765	35511.3101873355	3726.1825259997
51842	4.5027637482	78960	0.2809238434		51842.1402429602	52460.9374270848	78959.6219617915	3273.0639384627
35938	3.1410598755	21978	0.4803943634		35937.773705029	36595.7200394201	21977.5953504029	5596.9918181576
16438	1.3210201263	61118	0.2952575684		16437.8986720877	15390.9898003976	61117.6729275297	3439.6344355054
1292	0.2061653137	53957	0.5831336975		1291.9014718859	2402.4586904599	53956.701806967	6794.3183155378
50790	4.5128917694	19800	0.4999637604		50789.6693974377	52578.8191230262	19799.8723361393	5824.6175178637
34899	2.9417610168	59507	0.546913147		34898.907829759	34273.8612936546	59507.3701716415	6372.1779167767
13884	1.2995624542	4107	0.2705383301		13884.2928361564	15141.1877134003	4107.4544152034	3151.7969352753
8888	0.6751441956	55161	0.5606460571		8888.1132153267	7865.636823671	55161.3227520923	6532.4627203872
36075	3.0747127533	70084	0.3251266479		36074.736269411	35823.1674378535	70084.4228596822	3787.8317556212
45382	3.9048671722	77158	0.5072593689		45382.407758459	45495.0743826827	77157.7714708679	5910.4386252434
24628	1.9632911682	65055	0.5887985229		24628.1418463702	22873.6131808849	65055.213671593	6860.2805143352
37849	3.1509304047	38324	0.3313922882		37848.7492175644	36710.5715507995	38324.3603584703	3861.3745026042
88149	7.5981616974	39354	0.4158496857		88149.2639054455	88525.3801802727	39353.9640440728	4844.5611862619
61099	5.1116466522	82006	0.47747612		61098.5102361135	59555.1862520803	82006.3483299539	5563.180725542
60305	5.2993583679	52943	0.5004787445		60305.0636414238	61741.7512857145	52943.4745155648	5831.3178934459
19451	1.6620254517	75469	0.5392742157		19451.4585050761	19364.2269259988	75469.3282702693	6283.0756760615
12594	1.1699581146	21905	0.3610897064		12594.3273096492	13631.3486083117	21905.4414771443	4206.8616963034
97070	8.2675552368	7538	0.4936981201		97070.1630797703	96324.476676848	7538.0936479082	5751.9447549972
6294	0.44880867	27701	0.554895401		6294.4607301937	5229.4285319285	27700.9586389694	6465.2141783998
15808	1.2865161896	26372	0.5636501312		15808.4136780529	14988.5687596031	26371.7156902465	6566.8647293644
26743	2.3455810547	65066	0.4189395905		26743.2843172679	27328.0973709062	65066.0984684489	4881.3119988442
9461	0.7790851593	79186	0.4323291779		9461.256779018	9076.77897503	79185.7575931258	5037.117265626
43667	3.5893535614	19631	0.4955005646		43666.9953566706	41819.1841590604	19630.5185067398	5773.3142517393
71617	6.0909748077	31557	0.3088188171		71617.3834465605	70964.893850687	31556.9288435182	3597.9106686384
94017	8.0431079865	54757	0.292339325		94017.0758499204	93709.1124406504	54756.5129508304	3405.9351806828
28207	2.4547576904	61353	0.4967021942		28206.5823066591	28600.0070597282	61353.1663650224	5787.4872422347
12176	1.1763954163	3098	0.3243541718		12175.5871402258	13706.2731122341	3098.1662573057	3778.8821201013
79755	6.7241477966	51721	0.499792099		79755.2600929008	78342.1958204888	51720.898108132	5823.1098739555
44420	3.9454650879	55823	0.5293178558		44420.0738368878	45968.4415905068	55823.4391274674	6167.0312925641
38124	3.1488704681	24810	0.4648590088		38123.9245122783	36687.4776908563	24810.3642701219	5416.005544883
85644	7.3327732086	32130	0.540304184		85644.384212266	85432.7479659468	32129.7564038534	6294.6501385005
54487	4.7920131683	68979	0.5825328827		54487.1590580631	55830.8732562293	68978.757350706	6786.8300056189
64267	5.5477523804	12153	0.5664825439		64267.3411336916	64636.3676339613	12153.2426889981	6600.2060564907
43009	3.5540771484	27611	0.4323291779		43009.3397862183	41408.3289414274	27610.5699500571	5037.4456345873
55231	4.8212814331	33435	0.5868244171		55230.6134156665	56171.5100698144	33434.5700460281	6837.0757836205
28045	2.3345947266	59473	0.5546379089		28045.2191136021	27199.5384340152	59472.9238942769	6462.0849972214
13264	1.276473999	49419	0.3114795685		13264.0288266442	14872.0390993685	49419.0330342769	3629.449876476
86052	7.4773979187	52968	0.4478645325		86052.2070145323	87117.8801368817	52968.2048805755	5218.0441701794
48280	4.282951355	45710	0.4156780243		48279.868537634	49900.0285058531	45709.5265184664	4843.4878499604
58654	5.0804901123	54382	0.4352474213		58654.456780973	59191.7437346121	54382.0018975014	5070.6157156224
84692	7.1781921387	20795	0.52734375		84691.7434503889	83632.2999017675	20794.7440877873	6143.7733005715
12616	1.1220645905	56345	0.4630565643		12615.618499347	13072.91265829	56344.8166527575	5394.5199336243
76851	6.7473220825	86891	0.4031467438		76850.619174041	78611.5543118531	86891.2457440204	4696.6727477857
65137	5.7588100433	66466	0.3093338013		65137.4141404198	67094.8567983311	66465.5020075994	3604.4614684905
53571	4.481306076	94851	0.3527641296		53571.1521208451	52211.238720034	94850.8114104044	4110.2558605919
76426	6.6805458069	97426	0.2878761292		76426.4182320201	77833.9151386399	97425.8187557791	3353.6409756224
43908	3.7465953827	81022	0.4216003418		43907.9310461496	43651.2885174254	81022.2493646969	4911.5981882697
56347	4.8048019409	22084	0.5211639404		56347.2865632009	55980.4935259879	22083.7428063853	6072.1231646537
76111	6.6583156586	96110	0.5221939087		76110.9405844653	77575.0411169665	96110.0864253397	6084.0099948055
21763	1.8253612518	72517	0.3945636749		21762.7405900124	21267.0186537132	72517.2927744109	4597.2607238825
30697	2.6505374908	69380	0.4594516754		30696.890698316	30880.7133134996	69380.1148468487	5353.3082133527
92611	8.0405330658	14174	0.5233955383		92610.9345487118	93679.2830875233	14173.7442647471	6098.1071406602
2946	0.1229953766	69915	0.4744720459		2945.6057059885	1432.6083719959	69914.9890175955	5528.2266362449
29879	2.7239227295	87609	0.3223800659		29878.6710802289	31735.6601320618	87608.6073121815	3756.4950990785
51112	4.4838809967	81081	0.5503463745		51111.6818841555	52240.862984957	81080.8428414756	6412.2253437138
24339	2.2599220276	42017	0.5518054962		24338.8009731314	26329.8661514992	42017.0914123027	6429.4832376019
47200	3.9173984528	94079	0.2880477905		47199.7874467523	45640.7641481457	94078.974266418	3356.356443197
25076	2.2165775299	54239	0.4646873474		25075.9794811101	25824.6236922121	54238.8044132313	5414.1682833675
30290	2.4696922302	86072	0.4203128815		30289.7656276946	28773.5968965799	86072.052476749	4897.1302866314
21689	1.7891407013	95731	0.4533576965		21689.0024583543	20844.6057624515	95731.062821369	5281.747864983
71626	6.2357711792	76184	0.5700016022		71625.8577024702	72651.7895555869	76183.7801744562	6641.308800313
61805	5.1401424408	97199	0.3758525848		61805.4236517285	59886.6087494329	97198.8037919412	4378.9014305583
20255	1.8414974213	36974	0.4179954529		20255.4718346138	21454.7636308184	36974.0669597283	4869.8138947366
46788	4.1442489624	90701	0.40143013		46787.8800086736	48283.7335361679	90700.7115291871	4676.7494171172
43972	3.8973140717	21900	0.3653812408		43972.1676485916	45406.5227307015	21900.0382046034	4257.4548606106
82201	7.0696163177	42380	0.5039978027		82201.3266050191	82367.0896806465	42379.625601733	5872.4173464504
34263	2.965965271	8826	0.5697441101		34262.7815118633	34555.5411412015	8826.4795252969	6638.2007626691
16275	1.2819671631	70864	0.5825328827		16275.0083102169	14936.1358297523	70863.627410281	6786.5637483032
0	0.0860881805	62588	0.5051994324		0	1003.1219763483	62588.2756743328	5886.2705793543
13553	1.1510753632	84607	0.2626419067		13552.9198583323	13411.1453072624	84606.9529475344	3059.6032274517
54903	4.5943450928	68103	0.5710315704		54902.8219662162	53528.1181220622	68103.3570903212	6652.7942736522
65937	5.7756328583	49641	0.4064941406		65936.9218818108	67291.3896674718	49641.0660779472	4735.8706190571
1649	0.2937984467	42412	0.4055500031		1648.7109732449	3423.0924967315	42412.4601686978	4725.4301043051
29113	2.5650501251	70971	0.5037403107		29112.6717401877	29885.3606168502	70971.1959866637	5869.2433076455
29274	2.3618888855	58982	0.3483867645		29274.2642856066	27518.210669154	58982.3390554632	4058.9448636134
38850	3.5018920898	62450	0.5162715912		38849.8389094594	40800.1924040315	62449.6012656248	6014.5496465835
22481	1.8621826172	26388	0.5826187134		22480.8938869105	21696.0277049159	26388.1578041565	6787.7120393268
35797	3.0410671234	67900	0.462884903		35797.2980516482	35431.4854842343	67899.9286255825	5392.975986811
3738	0.1943206787	1098	0.2291679382		3738.0039837046	2263.716440002	1098.2682345208	2669.9248957545
60420	5.3414154053	89224	0.3131961823		60420.0165525588	62231.804135295	89224.2052616593	3649.2582811387
58454	5.0521659851	86955	0.5996990204		58453.5070919192	58862.4240831692	86955.3834120299	6986.8647426036
12028	1.024646759	62812	0.4502677917		12028.2012091484	11937.7955057228	62811.7250166004	5246.0171025662
75001	6.3384246826	75985	0.5130958557		75001.0669055567	73847.6167071305	75985.2598064617	5978.4328677973
60086	5.2291488647	22867	0.3271865845		60085.9717476814	60923.602267333	22867.4733928122	3811.9877834828
47625	4.028635025	4480	0.3622913361		47624.903604334	46936.7001050884	4480.422380661	4220.6288331563
97615	8.3514976501	2983	0.3360271454		97614.7314553814	97302.2685084842	2982.563454782	3915.049796645
89018	7.6142120361	96392	0.2576637268		89018.2325858267	88711.737804039	96392.2514115555	3002.1636887851
96771	8.3545017242	96036	0.2681350708		96770.9411321916	97336.5536224472	96036.2282870256	3124.4443653874
60091	5.0519943237	41095	0.3442668915		60091.2970587507	58859.9494909315	41095.1777190746	4011.0187771452
83665	7.0648956299	32199	0.3381729126		83664.7737978439	82311.6654079005	32198.8236728205	3939.6008717745
74361	6.4509487152	97871	0.5252838135		74361.4380129725	75159.0073387654	97870.7885627791	6120.2426649543
9294	0.6838130951	97392	0.4505252838		9293.9668837215	7966.5329664997	97392.2758446159	5249.473261224
39511	3.3390712738	46717	0.3258991241		39511.2027328443	38902.8511490677	46716.5697558533	3797.0686022246
71218	6.1030769348	57976	0.4367923737		71217.971026131	71106.201421367	57975.7956378008	5088.7299479522
16621	1.317243576	11226	0.3531932831		16621.1945913648	15346.6198455463	11226.0487295221	4114.9313635677
88459	7.6171302795	33502	0.5304336548		88458.8302415563	88746.0851778591	33502.3939379858	6179.7487927848
98447	8.362569809	6584	0.3514766693		98446.712705255	97430.9081344321	6584.151894011	4094.8389449229
43464	3.6625671387	41295	0.5274295807		43463.752501371	42672.2376278213	41294.5543153037	6144.972536988
59860	4.9841022491	94815	0.4147338867		59859.8581335188	58068.8995120003	94815.1383174223	4831.5083401183
26195	2.1493721008	61952	0.3531074524		26195.3550110893	25042.4044539461	61952.0487090214	4114.2443972581
88698	7.5228881836	26605	0.4042625427		88697.6354709331	87648.1572627475	26605.2500435812	4710.4952894216
96065	8.2208633423	9880	0.3091621399		96064.8863437008	95780.1641777761	9879.7214355887	3601.6179506693
77972	6.7490386963	66904	0.3131103516		77971.9459900879	78632.1823040237	66904.3022356631	3647.8998235182
24467	2.0624256134	51713	0.5495738983		24466.7367049234	24028.8173437537	51713.4574345007	6402.8536045146
1417	0.0097846985	46679	0.3464126587		1416.8245451419	113.5518409293	46679.0971411321	4036.0242351433
89247	7.6943778992	59896	0.2961158752		89246.6816238966	89646.3485878451	59896.4690211109	3449.5952484938
23199	1.9480991364	26134	0.3522491455		23198.7828396546	22696.879040947	26133.7993822764	4104.1126916487
2309	0.2384376526	24307	0.5158424377		2309.4428004562	2778.1681622222	24306.6666822294	6009.6266781325
13168	1.1709880829	77619	0.3280448914		13168.471570174	13643.4545933642	77618.6261888768	3821.6577465165
47965	4.2419242859	31367	0.5266571045		47964.7624305154	49422.1582964611	31366.8706543317	6136.3838245361
25609	2.1706581116	54819	0.3272724152		25608.8282510102	25290.0065436371	54818.7616474493	3812.9364110028
45930	3.9422035217	39841	0.5264854431		45929.9929432065	45929.7000050961	39841.1607868762	6133.7047662116
96775	8.3217144012	93730	0.5937767029		96775.1490181047	96955.3429148728	93730.3355313643	6917.5093195637
6413	0.413274765	39539	0.5789279938		6413.0392152126	4815.3897304278	39539.4824173417	6745.4637897323
69319	5.9272956848	89972	0.4093265533		69319.4450011854	69058.4441022031	89971.9869406399	4769.2085949787
16057	1.217508316	2577	0.2888202667		16056.799039327	14185.1559508247	2576.966899739	3364.6402525266
39172	3.2417392731	86269	0.2767181396		39171.7750099122	37768.5878862704	86268.7893257681	3224.4701205344
65937	5.795545578	9262	0.3825473785		65937.0053679135	67523.2989795152	9261.958224461	4457.0682049155
87799	7.607088089	31862	0.3220367432		87798.5279018328	88629.1407105754	31862.4992774602	3752.0516212442
69821	6.1072826385	34462	0.5766105652		69820.826933129	71155.4252272878	34461.5973095452	6718.3781814778
8649	0.6029605865	27210	0.3527641296		8648.5489758504	7024.6506352693	27209.7383975275	4109.757162912
68226	5.9088420868	60284	0.565366745		68225.9049091319	68843.3305019204	60283.6290805759	6587.1485832513
48208	4.0149021149	21199	0.4787635803		48207.8439512624	46776.8055915581	21198.8905374636	5577.6502924514
33708	2.8599643707	5664	0.514125824		33708.3426487077	33321.0057489855	5664.2592578475	5989.7177321946
76709	6.4313793182	38190	0.4497528076		76709.475204963	74930.9778466628	38189.6694980189	5239.9109567295
40862	3.410654068	95183	0.2903652191		40861.8497585686	39736.9254862973	95182.6403026923	3382.6064019594
26728	2.4587917328	64975	0.354309082		26727.7533477208	28647.0181397411	64974.8416676199	4127.7412833828
48642	4.2622661591	34935	0.3180885315		48642.1808214832	49658.6053845684	34935.0062986806	3706.0114679149
1992	0.1635932922	64643	0.4075241089		1991.5646028611	1905.9067012465	64643.2770263969	4748.2645942918
60149	5.2482032776	43193	0.2738857269		60148.6565535326	61146.2994825225	43193.0748938095	3190.7439730533
85302	7.1507263184	84819	0.5379867554		85302.2121473304	83312.4669981416	84818.8491263379	6268.3236954323
99554	8.46367836	60773	0.5608177185		99553.6180950705	98608.9925565464	60773.1338578534	6533.72789157
74634	6.3934421539	73444	0.5354976654		74633.9047657855	74488.6960183504	73444.4418935163	6238.5003113902
62069	5.3370380402	24720	0.258436203		62069.3634301162	62181.408821006	24719.8969461719	3010.8916524551
63184	5.2687168121	65627	0.5505180359		63183.8968506091	61384.9989482763	65627.4375131956	6413.7741285301
30486	2.4683189392	38135	0.2825546265		30485.6402355855	28757.844211076	38135.0254889002	3292.0197927144
85267	7.4086475372	87148	0.5310344696		85266.5738807975	86317.2177647762	87147.8727967491	6187.1689413995
74478	6.3611698151	92399	0.4943847656		74477.9132842797	74112.577234265	92398.9057885085	5760.1970845363
61043	5.3563499451	88781	0.484085083		61043.0749098622	62406.3377783272	88780.7939440324	5639.7564749532
63893	5.6310081482	52035	0.3481292725		63893.0426515041	65606.1706941398	52034.6216205975	4055.8944104037
44977	4.0291500092	31632	0.4695796967		44976.9847553827	46943.3846662363	31631.5539514255	5471.2101127434
99140	8.4344959259	36863	0.5249404907		99140.475038862	98269.0123527704	36863.4833848032	6115.9008137066
29260	2.669506073	31692	0.3856372833		29260.1162227467	31101.5650333724	31691.7565666201	4493.4681638078
64323	5.413942337	11853	0.4637432098		64322.7812441416	63077.3289134594	11852.6700662694	5403.1245792356
91857	7.9541873932	90811	0.381860733		91856.7678012003	92673.2570822739	90811.1739553755	4448.6673018256
30799	2.5021362305	32584	0.5397033691		30798.7114808795	29151.8488112756	32584.2040705103	6287.961101783
82288	7.1599960327	72895	0.5988407135		82288.0432683862	83420.142589546	72895.23648693	6976.6281561152
43487	3.7127780914	35608	0.3006649017		43486.6849046694	43257.2767590459	35607.6925843005	3503.361465958
27789	2.2397518158	10705	0.4043483734		27788.7618299354	26095.1808327601	10705.2585637932	4711.4919717292
91515	7.7315425873	48850	0.5821037292		91515.3243828246	90078.6713080115	48849.82483754	6782.0155630545
63012	5.3561782837	95222	0.5451107025		63012.1123055338	62404.1979363256	95221.5424566404	6350.833110907
56415	4.8113250732	15387	0.5146408081		56415.3425281959	56055.9521763368	15386.846908129	5996.259401544
78000	6.7831134796	72817	0.4258060455		77999.8436622609	79028.9585658724	72817.0840820479	4960.7039929776
24223	2.0890331268	42153	0.419883728		24222.8541013664	24338.8255784348	42152.941261565	4892.1205463994
84560	7.3473644257	85335	0.463142395		84559.9515201889	85603.0163168249	85335.2369036461	5396.0296630635
48365	4.0009117126	19383	0.3331947327		48364.5403247075	46613.5935638161	19383.13082746	3882.3250363851
40306	3.3329772949	52031	0.4988479614		40306.0186372499	38831.5072144317	52031.216237999	5811.6534598507
69240	5.8634376526	98183	0.4430580139		69240.3573379725	68314.3180885884	98182.8565562857	5162.1589421675
30526	2.7016067505	2137	0.1989555359		30525.8319992598	31475.6827233002	2137.0813525734	2318.2917384179
64418	5.6914329529	36014	0.435590744		64418.3211473016	66310.0726490115	36013.5374795231	5075.0192907228
50300	4.2865562439	32113	0.5675125122		50300.4284298471	49942.3052285129	32112.9387463645	6612.0173072117
16838	1.3679695129	83239	0.567855835		16838.4259729036	15938.0646371643	83238.523542448	6616.4768212447
45678	3.9303588867	36962	0.5106067657		45678.4121814097	45791.5371235422	36962.4956705249	5948.5615263119
35307	3.1142807007	32237	0.417137146		35307.0759221532	36283.8632101111	32236.5199598934	4860.1495783886
78472	6.5903377533	93700	0.2934551239		78472.2110837274	76782.7581156877	93700.1619252726	3419.1786065443
8154	0.8075809479	56504	0.3987693787		8153.8804066432	9408.6164525611	56503.891043843	4646.4774518492
49629	4.2354011536	82183	0.4439163208		49629.4716305132	49345.9119149946	82182.8832275942	5172.1103936456
15588	1.1672973633	21508	0.3538799286		15588.2705929548	13600.0096627137	21508.068188234	4123.3964895931
58785	5.1125049591	67774	0.2946567535		58785.4655692831	59565.4511547195	67773.6250161515	3432.7798917614
83497	7.0318508148	50194	0.3350830078		83496.6536517699	81927.2584198256	50193.5242044603	3904.0669517698
35465	2.9707717896	32613	0.5433940887		35464.50402447	34612.0922336891	32612.797651894	6330.8211286391
78308	6.7828559875	6877	0.3600597382		78308.2883573371	79026.1280265954	6877.0168437589	4194.9599145548
38480	3.3891105652	10450	0.5313777924		38479.7926433755	39485.7529250412	10450.1750907139	6190.9159415819
35295	2.9727458954	21151	0.5932617188		35294.6508892562	34634.640934071	21151.4303481505	6911.7028769746
76273	6.4491462708	86221	0.3841781616		76273.4827364729	75138.4698385406	86220.7881124521	4475.6256931717
93252	8.0576133728	92994	0.4495811462		93251.8670404565	93877.6948930385	92994.0064018374	5238.2137537844
86828	7.6205635071	86642	0.3297615051		86827.5910054441	88786.3799006102	86641.6061778554	3842.2312488147
12035	1.1772537231	53201	0.5203056335		12035.4496332673	13716.25261166	53201.2980484726	6062.4580460836
94738	8.2713317871	85523	0.2769756317		94738.3271161965	96367.9989025237	85523.086970733	3226.5319572581
87846	7.7057933807	53146	0.472240448		87845.8478409431	89778.8058573685	53146.4305910629	5502.200968102
56284	4.831495285	15100	0.523223877		56284.0395758434	56291.2429435084	15100.4042871217	6095.9857612953
42287	3.5046386719	46104	0.5674266815		42287.3678572449	40831.9949908934	46104.0119551069	6610.9420384258
24497	2.1215629578	49580	0.5911159515		24497.2253542303	24717.7561635467	49579.9680713799	6887.3670598102
77296	6.7618274689	90584	0.591802597		77296.0301953824	78781.0163853548	90584.3728875628	6894.5119038391
13012	1.2860012054	44113	0.5142974854		13012.3576775937	14982.6468561293	44112.9945818268	5991.8673049316
85554	7.4771404266	62740	0.4975605011		85554.3803534408	87115.2549037213	62739.8248118282	5797.2059161383
56396	4.9606704712	74943	0.5169582367		56396.2913975874	57795.8925078233	74943.3037181671	6022.6577159013
56402	4.9515724182	34986	0.5027961731		56402.0688043967	57689.6020328353	34985.9291628571	5858.2523387494
52223	4.6388912201	87597	0.5473423004		52223.218426388	54046.8770646417	87597.1503619305	6376.806048463
75922	6.4771270752	18701	0.3052139282		75921.8150095195	75463.927499801	18700.5256003145	3555.9811387156
8234	0.7956504822	75178	0.4998779297		8234.0361826913	9269.5503954828	75177.9481923073	5823.9907881491
88849	7.6339530945	4109	0.3441810608		88848.8354080582	88941.6208153226	4109.4663314806	4009.7874693189
76881	6.548538208	79828	0.5180740356		76881.4920715269	76295.6984079187	79828.2302025484	6035.709751093
24258	2.2137451172	55744	0.505027771		24258.0449051756	25791.5956414746	55743.5143246042	5884.0411003628
50166	4.1609859467	17434	0.2866744995		50165.6372891099	48478.5650058229	17433.5096864504	3340.2145344397
91008	7.6572990417	52943	0.3659820557		91008.3639572231	89214.036639182	52943.2830831027	4263.6055790714
30277	2.4327850342	16159	0.335855484		30277.1583871993	28343.5267142257	16159.1772966591	3913.0379431615
73504	6.1986064911	81974	0.3034973145		73503.9173485015	72219.1620725583	81974.3028763945	3536.4121982877
29843	2.4220561981	88869	0.4702663422		29843.0677950769	28218.5089017539	88868.9593806652	5479.1990476953
77558	6.5397834778	35931	0.3300189972		77558.0827901652	76194.239638773	35931.4676353815	3845.1548745627
62303	5.2035713196	30351	0.57472229		62303.2800540251	60626.1123615668	30350.5487691084	6695.6170622917
34435	3.0073356628	96788	0.3678703308		34435.0368176571	35038.3486622319	96787.629695863	4286.2586861937
54062	4.474697113	98764	0.314912796		54061.6442383079	52134.1557763969	98764.1957079244	3668.7713353882
71316	5.9816265106	17854	0.5269145966		71315.8767465923	69691.1921902919	17854.1129715567	6138.6150833931
91207	7.9741001129	29583	0.3735351563		91207.0317365079	92904.693134362	29582.5395363657	4352.1650305922
5740	0.6364345551	44212	0.4719829559		5740.3488143718	7415.0258490022	44212.1661078853	5498.5064768092
67405	5.87931633	59348	0.4246044159		67404.5717736038	68499.1152699248	59348.0434006919	4946.84869355
72231	6.341085434	15292	0.4227161407		72230.998575648	73879.0537200609	15292.0130977043	4925.0569169713
36277	3.2095527649	20953	0.3821182251		36277.2363394614	37394.4917890406	20952.9016426226	4452.3315664471
35886	3.0539417267	53880	0.4870891571		35885.6702165339	35580.8131862743	53880.0174775036	5675.2267984235
5340	0.3416919708	20057	0.3854656219		5339.5730127326	3980.6334581809	20057.353138844	4491.0595324109
63577	5.480632782	25572	0.5900859833		63576.6515846201	63854.0436127146	25572.1900905163	6875.2146820141
50980	4.2063045502	37927	0.4024600983		50979.7939764208	49007.3059939695	37927.3383139725	4688.8524297571
69446	5.8414649963	60679	0.557384491		69446.0245357291	68058.49066711	60679.1791544582	6493.5056624347
6737	0.5019378662	35220	0.5375576019		6737.3686644539	5848.0059669648	35220.0163473672	6262.5080598296
28461	2.4164772034	12841	0.3676128387		28461.1871079201	28154.4639386393	12841.0750546531	4283.1703644888
76324	6.6895580292	32064	0.2931118011		76323.9808877724	77938.5582612263	32063.7685185469	3415.1385608355
57440	4.7720146179	32585	0.5906009674		57439.6682569636	55598.101562089	32585.2344597991	6880.9515125397
81021	6.8503189087	78683	0.4524993896		81020.6294644214	79812.3582655663	78683.2502854672	5272.2540656455
20798	1.7060565948	82273	0.4416847229		20798.1280075624	19876.6304543485	82272.8244471193	5145.651001468
21896	1.7850208282	98549	0.3364562988		21896.2393772096	20797.0866123254	98549.2508223946	3920.01295691
80683	6.8716049194	6324	0.4773044586		80682.9494128425	80060.2964288398	6323.6099897154	5560.5328071066
29114	2.3442935944	48549	0.4195404053		29113.5009063025	27313.161993296	48548.5486734447	4887.9055338609
66574	5.8336544037	97134	0.5166149139		66573.5246315626	67967.3716509396	97133.6979402475	6019.433087619
70047	6.0417938232	32372	0.3533649445		70046.7240117276	70392.3831888315	32371.6615852423	4116.5978846131
23463	2.0620822906	26351	0.4943847656		23462.9970501631	24025.1056687362	26350.6867118281	5759.6456349565
19809	1.7233943939	5273	0.3192901611		19809.4482284858	20078.6911502328	5272.9368223592	3720.1194742831
97069	8.4815311432	8747	0.5761814117		97068.7931789663	98817.4015742573	8747.1348817385	6713.0829335717
34751	3.1317901611	95758	0.2822113037		34751.0257214419	36488.1429364651	95758.0781026036	3287.7118862751
21090	1.8448448181	36443	0.5348968506		21090.102968864	21493.7108034845	36442.8356521768	6231.6966873451
13301	1.0226726532	43817	0.5996990204		13300.5161355603	11915.4746788066	43816.5685992053	6986.9482533516
71098	6.1320018768	26242	0.5059719086		71098.2005195167	71442.9553368577	26241.9289092395	5895.3525377888
50584	4.2113685608	92518	0.3088188171		50583.7017049837	49065.5430760893	92518.3043780379	3598.4936541563
99396	8.4383583069	53047	0.3592014313		99395.6675282736	98313.8305222477	53047.0775769695	4184.8485091031
72556	6.200838089	4768	0.5375576019		72556.2189502891	72244.9342024096	4767.6790793237	6263.0286266811
46472	3.9561080933	51932	0.4610824585		46472.0592450814	46091.6971252524	51932.45651693	5371.5476901802
76678	6.7074108124	98416	0.528459549		76677.5197959566	78146.802739582	98415.924059078	6157.3578416073
46464	3.974905014	65823	0.3858947754		46464.4838601675	46310.9981004113	65822.9697594706	4496.2238097724
24234	2.0751285553	48941	0.3921604156		24234.1434410608	24176.7302276096	48941.3258028823	4568.674746521
56644	4.8429107666	35571	0.3299331665		56643.7214539674	56424.3819186893	35571.4906925383	3843.7501471174
22883	1.8854427338	13534	0.5352401733		22883.423423	21967.1778085685	13533.523690728	6236.4471711504
64632	5.5381393433	62010	0.2899360657		64631.518842391	64523.7930136791	62009.641432036	3378.2842619623
6627	0.5139541626	77708	0.486831665		6627.0965177979	5988.4761106834	77708.4758469486	5672.0232081876
62035	5.3130912781	43232	0.5000495911		62035.3222760687	61901.8685755549	43231.7984829355	5825.7825816247
3751	0.2447891235	11036	0.4641723633		3750.9619650973	2852.0840932513	11036.0544049898	5407.6181544616
56211	4.7533035278	16955	0.5627918243		56210.9846427489	55379.6442310855	16955.4895366339	6556.8054834658
60577	5.1072692871	44267	0.398683548		60576.6320678959	59504.0430069656	44266.7546330824	4644.7853186852
60274	5.2740383148	7814	0.3434085846		60274.0636988317	61446.7989220856	7813.624612583	4001.2070900985
80193	6.891002655	15573	0.3442668915		80192.7565429551	80286.202974676	15573.0202267115	4011.4955916236
84778	7.2641944885	9879	0.274143219		84777.7885167871	84634.4034318257	9878.9839894509	3193.6548520313
40106	3.5417175293	1225	0.1665973663		40105.8119684043	41264.072529497	1225.0140751427	1940.9389789072
57172	4.9386119843	36825	0.4848575592		57172.1867552122	57539.0617511806	36825.1847121927	5648.6760147747
28665	2.3285007477	10539	0.368642807		28665.1305269518	27128.5429553145	10538.8438487579	4295.30563443
86426	7.3217010498	60299	0.4742145538		86426.1246360926	85304.0529283646	60299.1039344761	5524.6034455992
12433	0.9076595306	72725	0.4870033264		12433.0714796656	10574.5542938939	72725.471084677	5674.3298678472
86435	7.298784256	84189	0.438337326		86434.6451370803	85037.4523929133	84188.9491422414	5107.2030957244
59614	5.089673996	31124	0.5052852631		59614.0200749194	59298.9883415917	31123.6504467228	5886.7144555036
26870	2.3492717743	6728	0.3781700134		26870.1265691653	27370.5857983159	6727.7538245559	4406.4883647908
71648	6.1225605011	42143	0.2780056		71648.4868290434	71333.4393039407	42143.4298943838	3238.5135915015
16684	1.5227222443	77539	0.5853652954		16683.6893348523	17740.6031383019	77539.1888815352	6819.8288466712
97680	8.4428215027	22063	0.5201339722		97680.1442072677	98366.236829242	22062.8237723601	6060.2131098721
69914	6.1658191681	31982	0.4325008392		69913.7173319216	71837.2260218699	31982.3851043897	5038.9525306015
33954	2.7696704865	38538	0.5741214752		33953.6799929109	32268.9691210734	38537.7717636774	6689.3322191751
26693	2.1488571167	99062	0.4556751251		26692.7779005764	25035.6535904624	99062.3790067824	5308.7360336471
49480	4.2583179474	8096	0.6003856659		49480.1853793337	49612.5941514769	8095.9685361933	6995.0604563459
97627	8.3242893219	6294	0.3481292725		97626.6769237318	96985.4316711832	6294.0486492455	4055.9590436797
80916	6.9476509094	7528	0.5534362793		80915.989406779	80946.1596308724	7528.2990110742	6448.157455164
23195	2.077960968	77879	0.3466701508		23195.2516304026	24209.9019226874	77878.5904932471	4039.150658743
52160	4.5673084259	90707	0.3908729553		52160.1595075111	53213.3591587098	90706.9570327326	4553.5909864163
52502	4.6776866913	38633	0.2835845947		52501.6976488668	54498.6243677555	38633.2934081885	3304.1918288364
51474	4.5093727112	12291	0.4013442993		51474.4599650144	52537.6294199113	12290.9687030435	4675.7179998998
34226	2.7882099152	5056	0.2641010284		34226.1080492013	32484.8858971072	5055.7748892416	3076.8895538449
7171	0.7486152649	48387	0.2750873566		7171.0611032379	8721.8624424357	48387.3585660818	3204.8305875306
94997	8.1099700928	80819	0.3562831879		94997.1394124478	94487.8007556877	80818.9929004189	4150.631434082
8907	0.8772754669	71058	0.3968811035		8906.7971427176	10221.2306708629	71058.2327845266	4624.2697318484
63072	5.5214881897	63732	0.3713035583		63071.7427743549	64329.9229619432	63732.1481109761	4326.2674006078
47154	3.9006614685	21469	0.5710315704		47154.2656182683	45446.0178124532	21468.5664855379	6652.5606741627
96933	8.4629917145	35315	0.3523349762		96933.3086588434	98600.623703939	35315.0417779862	4105.2405892375
8486	0.8250045776	13476	0.4963588715		8485.8518815934	9612.4899531648	13476.3762787236	5783.3950620022
14540	1.2442874908	86348	0.3627204895		14539.6638804904	14496.8019395278	86348.1661111939	4226.4697083401
96512	8.4304618835	12832	0.4191112518		96511.9919697912	98221.7452278445	12831.8824897052	4882.7035045609
13040	1.095199585	81693	0.3313064575		13039.5560243463	12759.873993428	81692.9979207244	3859.5816190462
66354	5.6213951111	23075	0.4936122894		66353.7348896237	65493.6483888158	23075.4331615028	5751.1634907432
98306	8.4218788147	81793	0.2751731873		98306.4145612671	98121.7110438247	81793.3704193308	3206.4516134522
42557	3.675699234	80232	0.3361129761		42556.5334413309	42824.5691281928	80231.5639354487	3915.5843212171
96394	8.2650661469	6023	0.3473567963		96394.2992010829	96294.6815067864	6023.0903994524	4046.9407406177
45256	3.8948249817	50110	0.4892349243		45255.8299745925	45377.8757789843	50110.4430342879	5699.9543114968
52212	4.6392345428	14237	0.5552387238		52212.2307480925	54051.0892891955	14237.1986554666	6469.2026215181
30329	2.4377632141	26175	0.4899215698		30328.5263684076	28402.2815492124	26175.172580437	5708.2038282781
85642	7.4281311035	34374	0.3565406799		85642.3089437009	86543.546983376	34374.0457282561	4153.8788540506
95432	8.2227516174	56182	0.584936142		95431.5387386295	95802.2794098949	56181.8022153882	6815.224605992
2626	0.3652095795	44824	0.2862453461		2626.0953020644	4254.9723420292	44824.3944035269	3335.2611413516
15811	1.2836837769	89772	0.4288101196		15810.9487149343	14955.8417743431	89771.5065670525	4996.0776787057
9643	0.8889484406	80535	0.4273509979		9643.4510545765	10357.1180054912	80535.2843621932	4979.3140199678
68049	5.8840370178	90772	0.2655601501		68048.9939319995	68553.5279656709	90771.9224922772	3093.6802002148
96218	8.1441307068	4378	0.2648735046		96217.9811650605	94886.1022504681	4378.0544972017	3086.4382353078
19883	1.7885398865	15178	0.285987854		19882.6117564887	20837.9572000537	15178.0180615359	3331.7945024825
54894	4.7635173798	14772	0.4843425751		54893.8940164644	55499.2902172956	14772.2785151349	5643.222732647
56358	4.7926139832	67340	0.5110359192		56357.8479653592	55838.2447851519	67339.9704343117	5953.9546845146
56758	5.0029850006	13026	0.4981613159		56757.8603687678	58289.2208551159	13025.6417120617	5804.3828005049
34140	3.080034256	38281	0.5941200256		34139.6402593756	35885.3683820671	38280.6126753184	6922.4499804428
37845	3.0968570709	56738	0.4046058655		37844.7776120536	36081.4536017866	56738.2842204395	4713.9248364899
99889	8.625125885	41866	0.4345607758		99889.1069676821	100490.166190727	41865.506771165	5063.3212367044
53918	4.4886016846	14530	0.4585933685		53918.4655891763	52296.1503009517	14530.3383525665	5342.6240492503
34979	3.1686973572	97135	0.545539856		34979.0749522331	36917.545376581	97135.2489873822	6356.3254064505
24618	2.1267127991	58689	0.3594589233		24618.4263622187	24778.4906922242	58688.9510166399	4188.4569415804
13245	1.2532997131	91898	0.3506183624		13244.7268889675	14601.5296610225	91898.1196647671	4085.1474719053
37533	3.3527183533	21014	0.4690647125		37532.6169895459	39061.8913166955	21014.1265378963	5464.580131283
83891	7.2755241394	74829	0.3280448914		83890.781393044	84765.8417584665	74829.2671744543	3822.4057767283
8914	0.831785202	13679	0.350189209		8914.357147764	9691.2363819296	13678.7334930815	4079.7432445455
16086	1.4368915558	76389	0.2756881714		16086.4134929808	16740.6107006186	76389.0366399924	3212.0822310299
26373	2.367811203	48721	0.444688797		26373.4232250454	27586.5884185538	48721.1386619052	5181.3382062945
77768	6.8362426758	10242	0.5447673798		77767.9453175179	79647.9324624778	10241.696525626	6347.3114306793
56853	4.9192142487	29344	0.5324077606		56853.4513864966	57313.4002404552	29344.4570825569	6202.5136872045
100774	8.6397171021	40189	0.5354976654		100774.429130622	100660.046711069	40188.5232474077	6239.1355924249
82978	7.0725345612	16879	0.5256271362		82978.3696557191	82401.0879967596	16878.7114651656	6124.3069030647
99141	8.6447811127	62992	0.2968883514		99140.5167253351	100718.817952165	62991.7719686304	3459.2500793162
43490	3.6329555511	82991	0.3419494629		43489.6418303315	42327.4906924709	82991.049285837	3984.3796057455
78703	6.6802024841	32403	0.4179096222		78702.6216226482	77830.384047893	32403.2010349372	4869.28987319
38961	3.1886100769	99308	0.5129241943		38961.4983487783	37149.5187598703	99308.0468425115	5976.1802596854
87709	7.419462204	77896	0.4595375061		87709.1882032252	86443.1432955196	77896.2739089341	5354.4490412845
80848	7.0487594604	93763	0.4836559296		80847.91592521	82123.5667814293	93762.6992052253	5635.0050153542
74910	6.4258003235	7848	0.596780777		74909.7714723061	74865.847163668	7848.0090211396	6952.8501105825
28454	2.3555374146	46518	0.2945709229		28453.6630826206	27444.3105644318	46517.8374929159	3431.9962085469
32013	2.701177597	21726	0.4135322571		32012.6053458154	31471.2338825651	21726.3623263824	4818.2068015285
93831	7.9395961761	50446	0.5347251892		93831.4679679891	92503.4153728746	50446.4979510829	6229.7207428099
16766	1.5613460541	92959	0.478849411		16765.6832462465	18191.0480367266	92958.8028375689	5579.2880007973
90895	7.6420211792	17203	0.3915596008		90895.2849907999	89035.8103964891	17203.4454266897	4562.056966232
7109	0.4843425751	34644	0.3919029236		7109.4753250974	5643.2797995868	34643.6694520772	4565.9193987859
51484	4.4465446472	6205	0.3689002991		51484.0009763951	51806.2013813323	6205.3610540693	4297.7802996933
27002	2.2285079956	31586	0.3115653992		27002.0769715179	25964.4772400807	31586.2213195258	3629.9185493744
13010	1.1826610565	50726	0.5132675171		13009.8441577016	13778.5860602246	50725.6201577114	5980.2842102832
5341	0.5164432526	43748	0.308303833		5340.5547490928	6016.9899180089	43748.0312357755	3591.6230213119
3437	0.2984333038	41698	0.5125808716		3436.6758589496	3477.3127881896	41698.1693921732	5971.9072451575
41369	3.4396648407	65086	0.2673625946		41368.5070683769	40074.8617351952	65086.2637852254	3114.5566677941
71535	6.2177467346	33984	0.422372818		71535.4011717495	72442.3327728552	33983.7553841244	4921.3844265738
70922	6.2188625336	74339	0.4975605011		70921.8839348971	72455.2052709315	74338.7593776883	5796.7825294432
18873	1.5489006042	43250	0.4609966278		18872.7136596003	18045.6131747002	43250.4116157892	5370.6490822717
36750	3.2722091675	78674	0.4268360138		36749.64058907	38123.9414912235	78674.0624235806	4973.0122383963
30807	2.544965744	50575	0.5244255066		30806.7488515284	29651.0371976221	50574.9649416599	6110.1666581472
84468	7.3562049866	90626	0.5829620361		84468.4033837584	85705.9468799908	90625.9332037961	6791.9189243293
40039	3.3376121521	62112	0.4356765747		40039.0900071266	38885.5336854245	62111.7531253545	5075.8786835311
95494	8.3456611633	1907	0.128660202		95494.0380610647	97234.3722581669	1906.7125515396	1498.9065663248
19787	1.7925739288	23105	0.5015087128		19786.5128077626	20885.0296370719	23104.7992867139	5842.9075744553
16038	1.5402317047	50920	0.5679416656		16037.7128636757	17945.0481971234	50919.8973113098	6616.7200499657
56296	4.7637748718	96869	0.5317211151		56295.5375668748	55502.03893606	96868.6302907344	6194.5338573548
36689	3.2025146484	63815	0.4018592834		36688.9704379808	37312.0525795192	63815.4277100841	4682.3430257965
35988	3.0385780334	92476	0.4820251465		35988.2531337956	35401.5322526562	92475.9184329207	5615.5679506766
72207	6.2680435181	81955	0.4531860352		72206.8449695424	73027.6711540567	81954.9019197002	5279.7217289134
91623	8.0299758911	100200	0.3439235687		91622.6049716479	93555.9116467273	100200.256697757	4006.5105429556
8702	0.8378791809	46582	0.3188610077		8701.955812802	9762.390303608	46581.8655467071	3714.7074419679
88685	7.5375652313	59445	0.4556751251		88685.0312168556	87818.8102805751	59445.239863926	5309.4325391677
73983	6.5208148956	39950	0.3707027435		73982.7267222617	75973.0837373142	39949.5746974623	4318.7397314274
24848	1.9826030731	15850	0.2686500549		24847.7434401047	23098.7150819612	15850.2251741455	3130.2114621039
68370	6.0266876221	86961	0.5410766602		68369.8637798674	70216.3810206302	86960.7472076453	6304.1661550982
68657	5.8200931549	82059	0.4265785217		68657.0663944088	67809.0330198688	82058.8663879035	4970.2333522475
39596	3.2713508606	37332	0.3307914734		39595.9771711991	38113.9591405249	37331.6810399931	3853.5608158189
86155	7.3586082458	3662	0.3172302246		86155.156825713	85734.3602456915	3661.5071319541	3695.9508116301
89267	7.7227020264	95843	0.3203201294		89267.288581073	89975.5496686749	95843.1273748975	3731.5845560387
16572	1.508731842	53539	0.5860519409		16571.9940817906	17577.8637228658	53539.4274025909	6828.0611466893
85082	7.2427368164	65742	0.4202270508		85081.516494024	84384.4015016625	65742.2522510873	4895.744972777
4259	0.2744865417	57962	0.5294036865		4258.8469066583	3198.0167669875	57962.255805573	6167.767385693
44888	3.722820282	18223	0.5488872528		44888.4032589357	43373.9949047423	18223.3315228457	6394.6275878196
42913	3.5472106934	92637	0.4903507233		42912.9848461951	41327.6611591369	92637.397451682	5713.1586943409
45607	3.7557792664	25072	0.5371284485		45607.3151722859	43757.5538426947	25071.5674508712	6258.4592398194
35144	3.0193519592	42808	0.2673625946		35144.4539476255	35178.2012646069	42807.9310067316	3115.3931132752
56206	4.759054184	66781	0.4961013794		56206.204983064	55446.7091114047	66781.0501183707	5780.1328649314
18875	1.571559906	18011	0.2816104889		18875.1732970408	18310.4446740725	18011.4029462329	3280.5435183364
71148	6.1044502258	96225	0.2881336212		71147.8032102233	71121.7115114541	96225.370557895	3357.4455056042
21335	1.9165992737	68565	0.5675983429		21335.4310118854	22329.8866720716	68564.6015695145	6613.0172532387
45361	3.8186073303	67235	0.5281162262		45361.0209700816	44490.483824362	67235.2250304417	6153.4508306441
65951	5.529384613	100729	0.3946495056		65951.3893553636	64422.1398503241	100729.230881913	4598.243432935
32228	2.9127502441	26953	0.4376506805		32228.1879344818	33936.2613677576	26952.613638358	5098.9491890617
58897	4.9593830109	40989	0.4397106171		58897.1365598325	57781.0680421674	40988.8469057719	5122.9999237486
69997	5.9404277802	30609	0.3123378754		69996.6660022367	69210.5539696627	30608.9313707361	3639.3741730518
6040	0.6333446503	9609	0.4500102997		6039.9150033201	7378.8547304893	9609.4216717969	5243.1925726039
29980	2.5389575958	40195	0.5781555176		29980.2130653028	29581.2372384409	40194.8622814598	6735.6809111779
13784	1.2430000305	94994	0.3486442566		13784.1805935649	14481.9142084209	94994.4432627087	4061.7606087794
69452	5.8066177368	13028	0.4490661621		69451.5639211862	67651.6069202754	13027.6885958999	5231.9555906838
87466	7.6181602478	86169	0.4589366913		87466.1371233128	88757.9792386686	86169.126556404	5346.9624732712
80890	6.8492031097	29390	0.5291461945		80890.3260840794	79799.2269135788	29390.4902158623	6165.0548545783
30207	2.520160675	97174	0.4096698761		30207.0559988574	29362.3621852414	97174.1462193795	4773.3284814699
72367	6.0970687866	49506	0.393447876		72366.5046163849	71036.3586992117	49505.5473706459	4583.7754650556
59439	5.1429748535	3394	0.140504837		59438.9748801064	59919.7806421842	3394.2805725274	1636.7369834895
96040	8.1018161774	75149	0.5697441101		96039.5341878431	94392.6518482323	75149.150315374	6638.1583522815
21052	1.8742847443	84369	0.3452110291		21052.0566680517	21836.7978161224	84369.1679525594	4021.8588042636
28444	2.5520896912	47394	0.4912090302		28443.8241634869	29734.1604129156	47393.8341633269	5723.4270538703
46693	4.1469955444	16293	0.3772258759		46693.4097445194	48315.7103222558	16293.2028834667	4394.9474372017
6053	0.5547237396	3319	0.1973247528		6053.2229643043	6462.6447506477	3319.1174637347	2299.0310870048
70243	5.8812046051	71746	0.3941345215		70243.2197548822	68521.4641346499	71745.522408495	4591.6426773321
67879	5.6623363495	76119	0.4796218872		67878.5700056621	65970.9791899937	76119.1209824811	5587.699020116
59599	5.1577377319	82274	0.3759384155		59598.578275149	60092.4698102707	82273.6660191554	4379.8900877506
93384	8.0016517639	41781	0.5367851257		93384.3063137306	93225.5345834623	41780.8358780682	6253.7886624276
71035	6.2527656555	83575	0.3015232086		71034.6907755981	72850.3299964771	83575.2362544481	3512.7037941975
91354	7.9679203033	94979	0.591545105		91353.7333114275	92833.2353512762	94978.9004943969	6892.0463333536
7495	0.6049346924	76780	0.2969741821		7495.4767841941	7047.9028753752	76779.9108614788	3460.0138468654
34379	2.8481197357	81954	0.3509616852		34378.8937001635	33182.7893464023	81953.958093504	4088.6560165239
38352	3.1519603729	40999	0.556268692		38352.3483146466	36722.6778223998	40998.7168219021	6481.1696987497
7444	0.7552242279	91648	0.4989337921		7444.2897604581	8799.2996079368	91647.5759858016	5812.6130096912
39906	3.3834457397	32868	0.3233242035		39906.2658732403	39419.8235117857	32867.7781373072	3767.2261723556
74965	6.329498291	10523	0.386838913		74965.1787346008	73744.2068299923	10522.5372591451	4507.3740401276
43239	3.8249588013	26830	0.3029823303		43239.3476388859	44564.2481666541	26829.5310802555	3529.6133373817
65721	5.7089424133	91807	0.331735611		65720.5790711371	66513.9273299507	91806.6470863753	3864.8673182628
69680	5.9636878967	2920	0.2740573883		69680.3414138493	69482.3636207811	2920.4964418128	3193.0917063479
40904	3.5351085663	66154	0.3575706482		40904.1676659457	41186.5746228845	66153.7646421077	4165.7302256152
6820	0.7166862488	71768	0.5076885223		6820.2043960395	8349.8074415698	71768.4658643372	5914.9125804573
70038	5.9309005737	91292	0.2719974518		70037.6927873793	69099.8523843412	91291.898000138	3169.3775996284
436	0.0708961487	9459	0.2833271027		435.8351911035	825.7802522079	9458.5269020764	3300.776607367
55772	4.8407649994	61839	0.3327655792		55772.1707685122	56399.0703032478	61839.0367920128	3877.1837423716
2977	0.2259063721	77118	0.5682849884		2976.5386677496	2632.4531254727	77117.8075312293	6620.8919495438
17105	1.5196323395	1842	0.1735496521		17105.3513461153	17705.0578354328	1841.6514033786	2022.386720272
89909	7.6441669464	61081	0.5495738983		89908.8737201977	89060.7943847733	61080.9599351283	6402.5688585554
42143	3.645658493	54722	0.5973815918		42142.518843655	42475.2650554303	54721.5549268052	6959.6928289269
53742	4.755449295	13025	0.2678775787		53742.243989734	55404.8045751057	13024.9353504794	3121.1685624676
90279	7.6954078674	41898	0.5303478241		90278.8214440535	89658.1654435524	41898.4958061857	6179.2820613887
52438	4.3349647522	4276	0.3701877594		52437.6899444146	50505.7125509485	4275.9119334885	4312.9702681756
66551	5.6180477142	83409	0.485458374		66551.0031667736	65455.2653267495	83408.7996486458	5655.5001637754
27097	2.3882389069	26980	0.305814743		27096.8259265383	27824.6425893932	26979.6542616568	3563.4973089753
5069	0.3588581085	100801	0.3743934631		5068.7622025329	4180.8370475071	100800.687669007	4361.9051793753
59561	5.1636600494	99840	0.578584671		59560.5103425168	60161.2278501619	99840.3008629379	6741.4601264639
1978	0.2245330811	50478	0.4137039185		1977.9128033676	2615.7929391073	50478.4346881291	4819.8615820708
87989	7.4338817596	25618	0.4657173157		87989.1960323697	86610.7521717795	25617.739172652	5426.1498736863
48364	4.1173839569	44635	0.4817676544		48364.2337825669	47970.5630689056	44634.7130004071	5613.3949116378
42165	3.5928726196	44928	0.3288173676		42164.7928816619	41859.8637303972	44928.340297197	3831.1937444638
76396	6.6366863251	48544	0.4161071777		76396.3732321822	77322.7530903374	48544.1565220199	4847.5360362179
18176	1.7241668701	49336	0.5161857605		18176.4520312265	20087.8066688711	49336.0502451346	6013.6158155568
68892	5.875711441	58618	0.3264141083		68891.858732152	68457.4393633722	58617.7147710945	3803.3545094088
88539	7.6463127136	51927	0.5633926392		88539.0432675637	89085.5500931808	51927.4221125297	6563.6474366007
59906	5.0053882599	85599	0.42760849		59906.2297017139	58316.7282743652	85599.4441938996	4981.8479691707
60622	5.3335189819	33099	0.539188385		60621.6073793902	62139.7557162113	33098.693663683	6282.2552867722
36572	3.0600357056	2478	0.0447177887		36571.5043885786	35651.8532733695	2478.2537952236	521.2504203209
52966	4.4153022766	70242	0.4701805115		52966.3393714124	51441.8824301001	70242.1775672513	5477.9079231793
93560	8.1303119659	97074	0.5222797394		93559.91123522	94725.4042161934	97073.553525152	6084.5249286512
50462	4.2305088043	40910	0.3968811035		50461.8374842685	49289.4984875728	40909.8075768112	4623.5766411668
91582	7.9650878906	97695	0.30169487		91581.836782322	92799.6363226932	97695.2529910819	3515.38734898
79549	6.8696308136	88426	0.4706954956		79548.6194482637	80036.5130155134	88425.6560023288	5484.0628725231
83748	7.1345901489	41002	0.3021240234		83748.3277500818	83124.0362432578	41001.809575656	3520.0040337204
83567	7.0858383179	79422	0.4064083099		83566.7610057627	82556.1830719642	79421.9785514904	4734.6448498149
80803	7.0610332489	28482	0.2971458435		80803.2601986206	82267.2294638041	28481.968977464	3462.4874290604
86658	7.4401473999	47409	0.3384304047		86657.8839284945	86683.6646696339	47408.8333818734	3943.1626686107
46540	4.1390991211	55161	0.3133678436		46540.3010875378	48224.1386371441	55160.7568253004	3650.6888057371
89400	7.5434017181	71900	0.3676986694		89400.0949795151	87886.8953304079	71899.7932256174	4284.0484619033
83192	7.0472145081	50014	0.2864170074		83192.4797384394	82106.1186009099	50013.6538872464	3336.5183118608
84705	7.171497345	24600	0.4538726807		84705.2233433226	83554.2281673229	24600.2882653106	5287.9098372841
26923	2.1426773071	6743	0.3993701935		26923.4675868617	24964.4562384945	6743.1812507911	4653.1455379486
89927	7.7687931061	3469	0.2530288696		89926.5676286324	90513.2967250296	3469.3220350157	2947.6753084522
89335	7.7402114868	6149	0.3588581085		89334.5568949184	90179.7028919568	6149.0002518549	4181.2901927992
94987	8.1828403473	97502	0.4810810089		94987.4505760678	95337.1366462202	97502.2241187149	5604.7056387529
22625	1.8036460876	92989	0.4710388184		22624.8516078297	21013.8551569521	92989.3854831115	5488.2025555956
39740	3.3164978027	9334	0.438079834		39739.7473162295	38640.2688860645	9334.2403933336	5104.0817904402
32958	2.9483699799	71569	0.3301048279		32957.7545040544	34350.9631830454	71569.0931391125	3846.1438330742
5904	0.3428077698	7825	0.2864170074		5904.1768571858	3993.7684707146	7824.8445223028	3336.8038958367
80069	6.7255210876	18075	0.3746509552		80068.5961852634	78357.7402362098	18075.4416287593	4364.5905943152
83631	7.1499538422	20399	0.5059719086		83630.6793115705	83303.4661937041	20398.7223297113	5895.1015800443
101797	8.5667610168	96579	0.4942989349		101797.480797327	99810.235327456	96578.6129471267	5759.2694117002
18237	1.696100235	86576	0.3305339813		18236.6112793797	19761.2293595954	86575.9038842849	3851.3442297865
87593	7.6535224915	57413	0.5082893372		87593.0178529649	89170.2102760412	57413.0709138165	5922.2803422488
19540	1.5488147736	72318	0.5867385864		19539.7004874654	18045.1418011901	72317.8129993807	6836.1895949566
18636	1.6090679169	10481	0.2778339386		18636.0942595135	18746.573613685	10481.1219224962	3237.4718411513
82130	7.0079898834	30620	0.3806591034		82129.5303169082	81649.2705551498	30620.3113455727	4434.5200876272
26395	2.2111701965	31839	0.2680492401		26394.9938105463	25762.1596939593	31839.4694542888	3122.6836894605
16404	1.3774108887	94725	0.3177452087		16404.091355268	16047.8174601736	94724.7718970611	3702.0233490946
51066	4.4980430603	82078	0.2754306793		51065.6371261114	52405.6117554536	82077.7492377965	3209.0967943311
101592	8.6816883087	19743	0.5146408081		101591.813499267	101148.771114266	19743.3741963896	5995.7708828264
55669	4.8112392426	83474	0.2743148804		55669.0162026494	56055.453159098	83474.42508736	3196.2994882867
57363	4.97423172	61400	0.3550815582		57362.9459396425	57954.0107898696	61400.1778348988	4137.2804760654
90754	7.7082824707	65290	0.5060577393		90753.9711945292	89807.9324577966	65290.413606141	5895.7942309912
42865	3.5434341431	35032	0.4028892517		42864.9972769704	41283.9187833144	35032.2902432298	4693.6234381138
88144	7.5609970093	15886	0.3374862671		88143.8226378367	88091.6186839253	15885.6152550212	3931.8191576233
55196	4.6260166168	40584	0.4297542572		55196.3085462945	53897.4083178231	40584.4780657578	5007.2936898895
83419	7.1042919159	70598	0.5610752106		83419.3434142013	82771.0344897806	70598.4821189701	6536.9229038359
41129	3.6231708527	11034	0.3576564789		41128.9525693363	42212.9429473727	11034.3155150209	4166.6842413135
44052	3.638792038	76717	0.5153274536		44051.9678573589	42395.115223046	76716.7241611539	6003.7840674711
6261	0.7061290741	17974	0.341091156		6261.1021206911	8226.7726443514	17973.9186745979	3974.0149141497
84203	7.2727775574	81570	0.3712177277		84202.9530698968	84734.4267550156	81569.7424029044	4325.2534024529
2784	0.1835918427	32287	0.2931976318		2784.055723604	2139.1072556175	32286.5165599289	3416.0721746865
47310	3.974647522	1774	0.0374221802		47309.6538848153	46307.8037586009	1774.3844668875	435.8311058747
48413	4.3251800537	5503	0.3458118439		48412.5503566031	50392.4643647403	5502.9018681583	4028.8503064584
66373	5.8379459381	98243	0.4155063629		66373.323777146	68017.2071125758	98243.1263269596	4841.4524817438
74481	6.4162731171	70838	0.5819320679		74481.4782608159	74755.1320018262	70837.6360330591	6779.8607855399
14827	1.2533855438	12026	0.3629779816		14826.8093561285	14603.0949425917	12026.1308321499	4229.4793490192
98549	8.5592079163	88178	0.4123306274		98549.2029364355	99721.7699012955	88177.5745331285	4804.4784780358
80105	6.8864536285	13758	0.4089832306		80105.1750708796	80233.4819024113	13758.1336100937	4764.7793904785
83701	7.3137187958	52160	0.4541301727		83700.8223028309	85211.2927385848	52160.317967981	5290.6891075691
20371	1.8184947968	46107	0.4602241516		20370.9071050648	21187.4001748199	46106.5685090214	5361.6552316755
61364	5.3316307068	87525	0.3847789764		61363.8870034878	62117.7854078522	87524.8691853985	4482.9854020684
75332	6.4926624298	27847	0.5736923218		75332.1971680684	75645.0672468749	27846.6451820116	6683.8017671299
12809	1.1427497864	20583	0.4981613159		12808.5576040167	13314.2578834902	20582.5201705344	5804.4610377734
54024	4.5199298859	67855	0.3073596954		54023.7528519483	52660.6431839251	67855.1010072841	3580.7097504385
92831	7.9542732239	70497	0.5654525757		92831.4707706625	92674.3126435299	70496.5594608685	6588.4792372845
73869	6.2632369995	67136	0.599527359		73869.164895334	72971.8973917761	67136.4851332803	6985.4698438059
83439	7.1866035461	2603	0.1294326782		83439.1517686038	83730.3122514824	2602.8272162864	1508.2960003326
35930	3.010597229	61358	0.3696727753		35929.5151010753	35075.8853877267	61357.6309888995	4307.1453175175
90882	7.6427078247	74114	0.5373859406		90882.0966207085	89044.4394778329	74113.6365884626	6260.8592487327
21775	1.7783260345	66078	0.5674266815		21774.9240259021	20718.823016237	66077.6113233242	6610.9550086909
63824	5.4250144958	7835	0.5944633484		63824.0604457088	63205.8681239694	7835.1312306746	6926.3294204866
49158	4.2785739899	28957	0.5230522156		49158.1571764163	49848.5840386586	28957.4796300896	6094.2142013487
17075	1.4569759369	71412	0.2857303619		17074.5495291639	16974.5170789662	71411.793712369	3328.5852255863
61207	5.0929355621	43163	0.4243469238		61207.3660434446	59336.5325393285	43163.4981445257	4944.0922947477
40989	3.3571815491	32984	0.3669261932		40989.008657213	39114.3186263653	32983.9058185567	4274.7789221322
50409	4.3777084351	6223	0.3318214417		50409.4310595165	51004.2807504204	6222.8819420684	3866.3020006166
38844	3.4924507141	26126	0.4337024689		38844.0699654258	40689.7377577272	26126.0925754364	5053.1232902755
54243	4.5605278015	75554	0.5853652954		54243.1812557894	53133.6654209922	75553.5956080187	6820.1175497948
23400	2.0999336243	97859	0.3719902039		23400.1274999049	24466.0960253228	97859.1181264688	4334.1251914867
59718	4.9697685242	95057	0.3141403198		59718.4550671101	57902.4888178316	95056.5920879736	3660.0550530232
49773	4.4256019592	21380	0.2922534943		49773.3836868611	51562.4350608732	21380.1743663106	3405.3594344178
33162	3.0083656311	32026	0.3985977173		33161.9291420674	35050.295678489	32026.0114255086	4644.3301129864
14883	1.2197399139	89600	0.2785205841		14882.9575105763	14210.9968842271	89600.4237740395	3244.7358815049
53006	4.4044017792	75063	0.4420280457		53005.7796904784	51315.3779087199	75062.9415096141	5149.7706578821
3744	0.2950000763	28362	0.331735611		3744.3387374147	3437.2309573369	28361.9229059026	3865.2706027226
96040	8.3775043488	27693	0.3341388702		96039.617792378	97604.9465103856	27693.1244975678	3892.8694185117
67477	5.7168388367	50211	0.3454685211		67477.2867323102	66605.7923880024	50210.7490293393	4025.179329864
11709	1.0701370239	82999	0.4914665222		11709.0688476321	12468.3641350435	82998.973171157	5726.4014916714
89869	7.5469207764	84785	0.484085083		89868.6620419929	87928.2188585032	84785.4542821086	5639.708971397
89295	7.7408981323	40125	0.3897571564		89295.1002347205	90187.520076002	40124.7176194661	4541.3969274569
87577	7.6277732849	95955	0.331735611		87577.1775188163	88870.1041204132	95955.3087436873	3864.9205218375
40249	3.3913421631	70954	0.4661464691		40248.5925154714	39512.0069323329	70954.2821649709	5431.1898801163
71966	6.1491680145	53757	0.5663967133		71966.0206153881	71642.9400069319	53756.910349802	6599.4355408694
95356	8.0994987488	19440	0.2860736847		95356.48566333	94366.0315078727	19440.3156121657	3332.8929940275
22826	1.8452739716	58573	0.4370498657		22826.3562491232	21498.6483280474	58573.194811562	5092.3964081594
84558	7.2896003723	41045	0.3957653046		84557.9373821393	84930.1096736223	41045.4864336187	4611.0287833224
54427	4.8002529144	55922	0.5277729034		54427.4963183617	55927.0357580475	55921.9446701132	6148.9368303041
34727	2.9340362549	18208	0.5279445648		34726.8444012305	34184.0186784915	18208.0132274707	6150.8071364511
45998	3.9224624634	96777	0.3260707855		45997.8910734327	45700.3345363262	96777.2715677785	3799.1542491213
50692	4.5026779175	59493	0.5285453796		50691.7526054198	52459.7708605953	59493.1593402765	6158.3595668713
42126	3.6696910858	55431	0.5369567871		42125.7790182498	42754.8264353003	55431.148538463	6256.4206498659
67647	5.8113384247	71638	0.3636646271		67647.1120941685	67707.2786620696	71638.0043650674	4237.330855276
65308	5.4975414276	94639	0.4939556122		65308.4226138489	64050.5594182822	94639.1695103505	5755.3522682739
44059	3.6897754669	90937	0.5495738983		44059.3876005522	42989.2316222821	90937.0102232277	6402.7356242725
34986	2.9410743713	82373	0.2731132507		34986.3122511248	34266.4909754975	82373.4054728173	3182.0268780911
48596	4.1223621368	76667	0.4225444794		48595.6566487971	48028.5411003572	76667.2755682819	4922.6691926353
40620	3.6479759216	51849	0.3167152405		40620.162346021	42501.5495911106	51848.8478441425	3689.6404315337
93020	7.952041626	24065	0.3683853149		93019.6671129922	92647.6130808304	24065.4361353036	4292.038695866
27914	2.5149250031	61802	0.446062088		27914.3867517863	29301.3292748597	61802.0666146554	5197.3426923395
23239	2.021484375	44792	0.4817676544		23238.9524557034	23551.9372037556	44792.3947915717	5613.4282048773
13388	1.1559677124	81270	0.5575561523		13387.9807132479	13468.3564802119	81270.4220445063	6496.1579057834
50735	4.2260456085	90858	0.4786777496		50734.8095206722	49237.1925801658	90857.8924846806	5577.3050517051
17335	1.5927600861	40950	0.3389453888		17334.91825801	18556.5328422967	40949.571550086	3948.9295228758
95104	8.2766532898	19433	0.5859661102		95103.7985166149	96429.5911752844	19432.8943054652	6826.8000492417
69420	5.9217166901	51670	0.570602417		69419.5587771191	68993.1371714001	51669.523340303	6647.5856793531
6536	0.7023525238	22341	0.3127670288		6535.7823644873	8183.2006333707	22340.7469264027	3643.8796704808
54265	4.6729660034	97583	0.478849411		54265.2223396814	54444.0479989965	97583.3934708941	5578.9794425536
33861	2.7590274811	55996	0.3284740448		33860.5143405854	32144.8865157462	55996.0063467959	3826.911123598
65359	5.6871414185	16820	0.3051280975		65359.428739708	66260.0851761421	16819.9079575127	3555.4912086796
44383	3.742389679	93139	0.2641868591		44382.5537153444	43601.771125382	93139.3073552955	3077.8409844065
88188	7.5020313263	59013	0.2589511871		88187.7534283984	87405.4996012798	59012.6153604336	3017.4797061873
92149	7.934961319	58639	0.5243396759		92149.3091175406	92449.4413524821	58639.3453644953	6109.4649736137
56136	4.6849822998	53792	0.3812599182		56135.6961159562	54584.1753068588	53792.3216417668	4442.2182249012
34127	2.8683757782	61021	0.2708816528		34126.5463103558	33418.5252624954	61021.3345834162	3155.6493161471
74652	6.2550830841	3222	0.2976608276		74651.9705297283	72876.6435929705	3221.8057938506	3467.632124093
87443	7.6671695709	23521	0.3810024261		87442.771880101	89328.970502666	23521.2120110608	4438.71229931
74001	6.4023685455	43372	0.3961086273		74001.3256025901	74592.5915479062	43371.5075232868	4614.7911437484
36691	3.2303237915	41116	0.3968811035		36690.6825462227	37636.4915131607	41115.9803351831	4623.840391671
20947	1.6898345947	54641	0.5983257294		20947.4959746992	19688.478270209	54640.5806961528	6971.0146494192
8527	0.6360054016	68407	0.5409908295		8526.9268563184	7409.5143662575	68406.5982889056	6302.9691141486
32337	2.9403877258	30291	0.4470920563		32336.6841348389	34257.9719467052	30290.9402594883	5209.2633485839
92210	8.06224823	19138	0.3679561615		92210.4983925761	93932.1650402969	19137.9794960912	4287.3554443909
19800	1.5748214722	74654	0.2630710602		19799.6191336094	18348.2320294993	74654.1199507541	3064.6961349498
37869	3.200712204	78983	0.4351615906		37868.9473112543	37291.0354994156	78982.9536105989	5070.3370938897
43834	3.6262607574	37906	0.4067516327		43834.3827885405	42249.3002838692	37905.9878866276	4739.0304503273
28324	2.3649787903	0	0		28323.9457187732	27553.8039130812	0	0
53718	4.4520378113	56024	0.3744792938		53717.6462501743	51870.3990671966	56024.2467827217	4363.404922297
98944	8.5083961487	51618	0.4397964478		98943.9053649589	99130.4377729696	51617.6473603509	5123.7878666657
56431	4.7005176544	68627	0.4558467865		56430.612761664	54765.4879844953	68626.5862292693	5311.0523463337
17588	1.5910434723	32153	0.5383300781		17588.2549712644	18537.0404253076	32152.8910313327	6272.250448011
62188	5.2451133728	7853	0.2635860443		62188.0389060089	61109.5908607956	7852.903440187	3071.2727352468
49528	4.1822719574	82464	0.5445098877		49528.0791902439	48727.1917912066	82463.8896424058	6344.3255539308
32074	2.6852989197	64819	0.4657173157		32074.1717035231	31285.7939123497	64818.6441070266	5425.7756073967
4257	0.3771400452	90314	0.508890152		4257.3636140398	4393.8702498911	90314.2211275527	5928.7473188548
82166	7.1420574188	34407	0.3731060028		82165.5736715381	83211.0701262733	34407.1789379023	4346.5034466715
5586	0.3148269653	60954	0.303068161		5585.7353481944	3668.4170643804	60953.6890514631	3530.7916143988
92705	8.063621521	37015	0.3584289551		92704.836897722	93947.7196362007	37014.7871126273	4176.4068232331
75114	6.3715553284	86645	0.5919742584		75113.822391423	74233.6816567601	86645.2878016995	6897.0733223187
89329	7.7554035187	39418	0.4050350189		89329.3802029165	90356.8640657771	39417.6388306572	4718.6772309667
3956	0.2140617371	46301	0.5348968506		3956.0942954784	2493.6552847219	46300.8005920346	6231.6729645873
9073	0.6954860687	19474	0.3273582458		9072.5668844348	8102.9020914148	19474.254617359	3814.4357410423
41398	3.7017059326	17861	0.3864097595		41397.6190181689	43128.1702091142	17861.3359190891	4502.2910925896
15616	1.4024734497	94753	0.4881191254		15615.6276923255	16339.6448204499	94753.1664683843	5686.9641617874
30810	2.5883960724	8988	0.3668403625		30810.4518532961	30157.0845041123	8988.3134243841	4273.9669590789
39924	3.2790756226	15074	0.3222084045		39924.2159879164	38204.3708227029	15073.9062508036	3754.2723920697
42548	3.8228988647	12783	0.3137111664		42547.5349634905	44539.6285962008	12783.2244922599	3654.6552165044
90132	7.7604675293	31778	0.4076099396		90131.999404277	90415.6019797397	31778.0576156301	4749.2882554239
43702	3.637676239	84692	0.2903652191		43701.6035834737	42382.0926736131	84691.5553478632	3382.9361345462
16564	1.2891769409	64749	0.4530143738		16564.3951609942	15020.4847587431	64749.3089225992	5278.1731604329
66815	5.6213951111	44964	0.5637359619		66815.3748102784	65494.2680009811	44963.5559034555	6568.1040564995
86416	7.2942352295	36275	0.5204772949		86415.9835002095	84983.7652501518	36274.6000925547	6064.0351616478
28047	2.3396587372	85333	0.4331016541		28047.1873122412	27259.2986003523	85333.3272234752	5045.7412345181
1089	0	22205	0.5724906921		1088.7986268234	0	22205.3315093367	6670.3597586782
98249	8.5567188263	27796	0.2655601501		98249.48545998	99693.0091014833	27796.091671579	3093.5212996035
13249	1.2012004852	91015	0.5735206604		13248.9017629072	13994.5909924405	91014.8358942721	6681.6232205642
46771	3.9246082306	26218	0.2605819702		46770.9354703943	45725.2971138105	26217.6152178352	3035.7760500895
18784	1.5245246887	37938	0.3716468811		18783.5168514393	17762.1250365409	37937.7584159914	4329.8935596241
58113	4.8972415924	48625	0.4231452942		58113.4110226837	57056.8283635695	48624.504724822	4929.6013711799
30042	2.6332855225	67181	0.4961013794		30041.939004499	30679.567902601	67181.2098290294	5779.9193577732
52253	4.3452644348	2388	0.116558075		52253.2051039411	50626.1520550554	2387.5753392739	1357.978438912
12511	1.0613822937	37275	0.366153717		12510.6101517281	12365.6936156569	37275.4410583048	4266.2796544886
99245	8.5369777679	7789	0.5120658875		99245.3581153366	99463.1984062892	7788.7315930132	5965.9438470114
13286	1.2302112579	85020	0.5110359192		13286.4273873434	14333.21364088	85020.120034881	5953.8268030002
55146	4.8701190948	73893	0.2968883514		55146.292735057	56740.5584337238	73892.8914295345	3458.6837601565
10755	0.8365058899	80941	0.5593585968		10754.5008107097	9746.3654602538	80941.3373218395	6516.9945442527
70371	6.1237621307	77474	0.3622055054		70370.8027068449	71347.0638150545	77474.4658333964	4219.677441543
13456	1.1317634583	92452	0.4456329346		13456.403075425	13186.3992857734	92452.3181774129	5192.0609052154
65976	5.6492900848	99817	0.4315567017		65976.3631992917	65819.4774952958	99817.129299877	5028.3365345086
29536	2.5054836273	45939	0.5534362793		29535.866672383	29190.9413819959	45938.9586054858	6448.435251347
69407	6.0088348389	18696	0.3011798859		69406.5587316179	70008.0539878203	18695.536620499	3508.9212279233
16766	1.5414333344	78323	0.4782485962		16766.1435677811	17958.697412896	78323.4565514784	5572.3787777334
17899	1.623916626	20449	0.3812599182		17898.8672866111	18919.9784734727	20449.4556076719	4442.0301885358
36639	3.1795120239	89039	0.539188385		36639.3180017431	37044.1257300168	89039.2977709505	6282.1651275466
65085	5.5891227722	14499	0.5103492737		65085.1127418108	65118.4160833084	14498.6464294239	5946.2036999818
33248	2.7096748352	6861	0.2622127533		33248.3858389872	31570.1392790561	6860.8273791222	3055.4676439304
51596	4.5770072937	15717	0.5119800568		51595.5875220435	53325.9029054782	15717.3991521021	5965.3964732821
23093	1.8196964264	19621	0.3655529022		23092.9416029865	21200.8595070735	19621.1889072956	4258.7122175601
77972	6.7051792145	86239	0.5150699615		77971.7454297301	78120.6604065171	86238.5601398631	6001.0598988133
21994	1.7489719391	52230	0.2735424042		21993.6184402669	20376.8003220226	52230.1208300762	3186.906473625
30459	2.554063797	57530	0.3854656219		30458.5749635519	29757.3072863157	57529.7346267836	4490.8269484266
29326	2.5838470459	96076	0.397567749		29325.6154404861	30104.136966968	96076.1614771079	4631.774623708
0	0.0873756409	56094	0.3434085846		0	1018.1763379642	56094.2185785516	4000.7158873403
54818	4.8432540894	60731	0.3159427643		54818.114386303	56427.7357094958	60730.7637401257	3680.945496404
94815	8.176317215	41207	0.3619480133		94815.0489681398	95260.8005379656	41207.151500801	4217.0217288826
90836	7.9522132874	64397	0.2653884888		90835.6406425363	92650.4492883746	64397.3553577575	3091.5174185914
50085	4.1418457031	81144	0.540304184		50084.9492335943	48256.0054520269	81144.0208705341	6295.18711098
67508	5.9546756744	47341	0.3014373779		67508.3139644055	69376.9843071362	47340.9384238197	3511.963174292
55422	4.7630023956	43168	0.5215072632		55421.5236699082	55492.9118649238	43167.5898916813	6075.6123043711
10102	1.0097980499	2220	0.2283096313		10102.2910142581	11765.4204345439	2219.958263141	2660.1825949963
70093	6.0534667969	61496	0.4809093475		70092.7993327533	70528.3905325343	61495.6303724092	5602.7145220414
38734	3.341217041	2434	0.2018737793		38733.6214915442	38928.481421734	2434.35817692	2351.5221020961
26096	2.0871448517	56326	0.3092479706		26095.810019527	24316.8864361273	56325.6930289427	3602.5386872449
58645	4.9235057831	480	0.1895999908		58645.1503669989	57362.6892003414	479.9851054764	2209.2765468496
46793	4.0526676178	28727	0.4545593262		46792.7728217833	47217.20747117	28727.148734673	5295.9708782791
89891	7.8604602814	9647	0.2972316742		89890.6270918191	91580.6739400256	9646.6758102599	3463.2515183821
84776	7.2381019592	97644	0.565366745		84775.7363461395	84330.1273074246	97644.0831742564	6586.8044564012
51521	4.5038795471	31590	0.3773975372		51520.6865958254	52474.3615977039	31589.6922643934	4397.3215962949
28968	2.392616272	52716	0.4999637604		28968.0325978043	27875.6372193043	52716.1102317001	5825.0153144306
13287	1.1182022095	75655	0.3131961823		13287.0842306781	13027.5784818388	75655.3422963466	3648.8023253086
9651	0.8871459961	85389	0.4362773895		9651.3035477853	10336.2068920087	85389.0153597124	5083.0178879086
52157	4.317111969	11050	0.3100204468		52156.6374122835	50298.0607399153	11050.0505854777	3611.8256150039
59016	4.9109745026	59126	0.4274368286		59016.4331866788	57216.5028568191	59126.2376786743	4979.976786638
4019	0.287361145	56967	0.2828979492		4019.0522082533	3348.3775023843	56967.4605081845	3295.8380475577
0	0	91977	0.4115581512		0	0	91977.1120727595	4794.5747857267
4384	0.4650306702	39089	0.4261493683		4383.8342381514	5417.8063925793	39088.6982048255	4965.1027170783
12666	1.1740779877	20375	0.5058002472		12665.7852825863	13679.0663570746	20374.5792150988	5892.8109720655
74955	6.359539032	63532	0.469493866		74954.9759877613	74094.0010818021	63531.9934008804	5469.6246516515
78318	6.6437244415	45496	0.3687286377		78317.9738976214	77405.0366183409	45495.8454477021	4296.3443898537
52105	4.403886795	3842	0.2557754517		52104.9898609295	51309.3304908147	3841.8691436893	2980.1482833723
79084	6.7920398712	74520	0.3054714203		79083.9272431356	79133.117915717	74519.5391159918	3558.9079838181
28698	2.4823951721	84117	0.5674266815		28698.4628789816	28922.4597523933	84116.6556314663	6610.5905732516
28064	2.4935531616	52313	0.3231525421		28064.4792164862	29051.5423527971	52313.3070320379	3765.4387210188
21203	1.9815731049	41441	0.4192829132		21203.1315098571	23086.797796154	41440.9920469975	4885.0864198129
21013	1.9073295593	49627	0.2701950073		21013.2447824457	22222.1209167374	49626.9592602861	3148.1917758696
76306	6.6776275635	7092	0.581073761		76306.1829000083	77800.1124988353	7092.0431136764	6770.0455145258
39293	3.4715938568	84169	0.5334377289		39293.413870474	40446.5780515826	84168.9524322952	6215.4128552613
28860	2.5835037231	3444	0.326499939		28860.3019428969	30100.3965741699	3444.4251235082	3804.4927786918
52471	4.4958114624	58624	0.2646160126		52471.4914183584	52380.2191053493	58623.511348654	3083.2731615135
82689	6.9322013855	94952	0.5703449249		82688.5495641186	80765.691366086	94951.5097043182	6645.2433006281
31027	2.6228141785	59004	0.4789352417		31027.4213516029	30558.3916396023	59004.2039709499	5579.9366317891
98776	8.3111572266	86562	0.4341316223		98775.734149285	96832.1347664854	86561.7091307608	5058.4049246673
13590	1.2107276917	59593	0.5173873901		13590.21737038	14106.4134722791	59593.4443135817	6028.3146548255
52328	4.6104812622	37858	0.3297615051		52327.9593477516	53716.437762042	37858.2237918935	3842.1279861137
34920	2.854385376	81108	0.2759456635		34920.4993311853	33255.8686175286	81107.9916965279	3215.3939096537
45398	3.8793754578	87738	0.3012657166		45397.6303849114	45198.1526316235	87738.2085141978	3509.8181999185
89900	7.8386592865	71932	0.5778121948		89900.2101311485	91326.6578031482	71932.1828923098	6732.0699366192
56596	4.9224758148	75262	0.2812671661		56596.0625438559	57351.2313552172	75261.5877803473	3277.488597152
74983	6.5843296051	79101	0.3077030182		74983.2690414377	76712.8329842926	79100.6904072582	3585.32625269
37540	3.2281780243	28241	0.4677772522		37539.7530661176	37610.9416542694	28241.1819010275	5449.962983426
36019	2.9512023926	84941	0.3870105743		36019.0269526775	34384.1181619213	84941.3990518731	4509.1315578453
100329	8.6095046997	50477	0.5807304382		100329.304950122	100308.306462746	50477.2699305236	6766.2560591207
42277	3.6347579956	86250	0.4144763947		42276.8491873949	42348.1722110305	86250.341881886	4829.1159704455
61565	5.4451847076	19100	0.5445098877		61565.2930446035	63441.1906764503	19100.4023494581	6343.6126621602
40178	3.5443782806	62000	0.3487300873		40178.2692946268	41295.138639544	61999.8248583697	4063.308551223
92641	8.055896759	87561	0.5934333801		92641.0581399001	93857.9936763481	87560.7845306608	6914.4525641845
37374	3.0825233459	76256	0.259809494		37374.4240215003	35913.5933189308	76255.6743783008	3026.8740622735
1844	0.1514053345	8514	0.3307914734		1844.0821820868	1763.9409827554	8514.2044040189	3853.9475662464
85292	7.3574066162	56288	0.4784202576		85291.6711468267	85720.1626856376	56287.7044950543	5573.7849999723
22328	1.9291305542	33528	0.4475212097		22328.2403493914	22475.6964930459	33528.0343727518	5214.0762563413
40220	3.3613872528	37297	0.5618476868		40220.3311064143	39162.5533050334	37296.9034391176	6546.3147885786
27999	2.4194812775	16104	0.5365276337		27998.6548279494	28188.8926955645	16104.2698379245	6251.0148559465
61634	5.2596187592	51783	0.2662467957		61634.0352983228	61278.923512354	51783.3017066147	3102.2178554114
72366	6.1072826385	43624	0.4227161407		72366.4508511284	71154.8887660345	43623.8412772832	4924.8293910684
9267	0.7242393494	26124	0.5033969879		9267.223759912	8438.3960087901	26124.2886730576	5864.8895521222
23464	1.9887828827	36713	0.372505188		23463.7279530884	23170.6458733012	36712.7539693232	4340.4293552206
51424	4.4407939911	82540	0.5748939514		51423.9647145494	51739.4391863439	82540.385653245	6698.4131020691
80760	6.9369220734	36640	0.5714607239		80760.3034392444	80821.1068381485	36639.9649218418	6658.0761675935
61574	5.1755905151	20253	0.4502677917		61574.4979404601	60299.7680553049	20253.0371796802	5246.0032868428
25580	2.2158050537	21	0.1138114929		25579.7755650892	25816.4378939644	20.6193414892	1325.8329588697
46492	4.1257095337	96826	0.3302764893		46491.8727181253	48067.9103904116	96825.9640895088	3848.1810665762
59748	5.0077915192	84802	0.3359413147		59748.0057887505	58345.4672909698	84801.5249223006	3913.9912223864
4555	0.3561973572	80677	0.5073451996		4554.7935767925	4149.8829374877	80676.9562272241	5910.9386962614
16845	1.4036750793	99373	0.3699302673		16845.0628914061	16354.0462370579	99373.0481332579	4310.4918287451
55764	4.7294425964	82107	0.4834842682		55764.4869714488	55102.4732277725	82106.5453508562	5632.8696466435
35099	2.9332637787	57751	0.3448677063		35098.9940211317	34175.4277872792	57751.1461186786	4018.1030533563
9829	0.7917881012	12002	0.4718112946		9829.138495017	9225.4944097537	12002.0238247929	5496.5105070327
25742	2.3221492767	49451	0.4090690613		25741.6304829138	27055.0991396763	49451.1383465708	4765.7009647566
87929	7.7070808411	30815	0.2592086792		87929.3574026965	89793.8944844406	30814.9411352674	3019.9802823435
83723	7.3150062561	95567	0.4606533051		83723.0150421013	85225.9308054131	95566.7522691718	5367.175532865
59044	4.9136352539	43722	0.2794647217		59044.2190575499	57248.4895986022	43722.4538297047	3256.1094073061
15306	1.2514972687	16587	0.578584671		15305.784044638	14581.449646146	16587.0332382654	6740.9270398121
39002	3.4403514862	41161	0.3968811035		39002.3456158646	40082.8789626073	41161.0989571477	4623.6665773566
62569	5.5237197876	25092	0.4900932312		62568.6330697998	64356.0971795865	25091.75589994	5710.1480468268
42899	3.7125205994	93790	0.5571269989		42899.0049411526	43253.7293625368	93790.4538315718	6490.9338805533
58768	5.0549125671	16002	0.2649593353		58768.1224487843	58894.0521475788	16002.4268489263	3086.8819549834
67228	5.7897090912	93961	0.5051994324		67227.9040971702	67454.8261583404	93960.9875535146	5886.0252031614
32356	2.7094173431	32222	0.4233169556		32355.7506231027	31567.4591467865	32221.7425662399	4931.9225557327
90063	7.8639793396	46774	0.3863239288		90062.8707519244	91622.3995072443	46773.8840379629	4500.9686202797
14566	1.2551879883	56882	0.4890632629		14565.6793828536	14624.2283621437	56882.4842562526	5698.2084723651
8325	0.8305835724	24715	0.295085907		8324.7371021914	9677.0974384574	24715.3039996033	3437.6162684014
31845	2.5761222839	31913	0.5334377289		31845.0607725338	30013.8079833995	31913.1189766045	6215.3589600831
15498	1.3435077667	16498	0.5589294434		15498.1399427105	15652.6644111954	16497.8260213578	6511.9417568783
57492	4.9892520905	1778	0.3071022034		57491.698059244	58128.9343882342	1777.5504519427	3578.050082551
67825	5.9714126587	94965	0.5564403534		67824.5961494788	69572.2598837794	94965.0521205116	6483.4690571185
62391	5.4042434692	61338	0.3376579285		62390.895734285	62964.2933638128	61337.9784614308	3934.3696877606
20824	1.8943691254	11619	0.3708744049		20824.0324075378	22071.1502505489	11618.5412693185	4321.4131887372
96906	8.2228374481	76136	0.5760097504		96906.0597877039	95802.8143859558	76136.3799434997	6710.780724678
20652	1.6121578217	88567	0.5736923218		20651.980651018	18783.0467084425	88566.6484742064	6684.2449027553
13492	1.3099479675	97194	0.3630638123		13491.8023643013	15261.9454007355	97194.3932479442	4229.5089156077
35151	2.9528331757	95114	0.5089759827		35151.4225569539	34403.4997877767	95114.4331083254	5930.1311213944
40510	3.5891819	47618	0.2914810181		40509.8887913025	41817.1989019761	47618.4778504285	3395.5005238193
59271	5.2494907379	17619	0.3992843628		59270.6488987194	61160.7725985168	17618.9332598796	4652.4200815584
52213	4.6096229553	7103	0.2852153778		52213.0544445494	53705.6266190957	7103.4437138528	3323.4433074749
98054	8.5114002228	58557	0.5877685547		98053.822522349	99164.9260863229	58556.8621883083	6847.8947867918
54875	4.6533966064	74834	0.4191970825		54874.5311786169	54215.9094424183	74833.6205835202	4883.8779720729
51180	4.4145298004	39558	0.4312992096		51179.8705301367	51433.1519503912	39558.4265138639	5025.3418736157
20141	1.6379928589	82807	0.591802597		20140.5494697484	19084.3371204759	82806.9648414596	6894.9999960568
67017	5.741815567	31969	0.309419632		67016.6937003163	66896.6886618845	31969.4026844301	3605.1361643478
70749	6.1890792847	73063	0.4809093475		70748.9023336704	72107.5944103	73062.8968837884	5603.4170080882
45890	3.9336204529	79215	0.5984115601		45890.1489954867	45829.7487436337	79215.3056712905	6972.1549872652
9576	0.7337665558	64298	0.556268692		9576.186904007	8548.5895494086	64297.6259983647	6480.8864198283
36328	2.9784107208	16939	0.4230594635		36328.1832272502	34700.6314997924	16938.9948770683	4928.9173553659
94331	7.9952144623	95009	0.4741287231		94331.3142787394	93151.1098472086	95009.0533744196	5524.3432911123
76689	6.648273468	67477	0.4131889343		76689.3457486387	77457.8523227757	67476.7958521983	4814.3959637195
66875	5.9015464783	94746	0.5096626282		66875.0064390437	68757.5000924344	94746.3609374616	5938.0507428587
77919	6.5607261658	49611	0.2596378326		77918.5470668354	76437.5358216968	49611.4207821768	3025.2108379364
79469	6.7727279663	35468	0.4416847229		79468.7117811055	78907.8751544439	35468.1751260194	5146.0962547145
65964	5.6948661804	37124	0.5055427551		65963.8187194199	66349.7029832562	37124.105708163	5889.6291536868
14652	1.1688423157	80204	0.3426361084		14651.6518639948	13618.2721780114	80204.0579180314	3991.6915714832
83814	7.3235034943	18950	0.3702735901		83813.6098680922	85324.5679845855	18949.6641077693	4314.0446810099
79024	6.738653183	55005	0.5528354645		79023.5241254248	78510.8671048602	55004.6058540614	6440.6304498811
2302	0.3250408173	47275	0.4598808289		2301.9966966703	3786.5916840178	47275.4947838089	5358.382450271
91247	7.9488658905	24506	0.5257987976		91247.4330274549	92611.121482637	24506.2004734011	6126.3818935373
56987	4.9816989899	43184	0.5756664276		56986.8773111781	58040.6369622053	43184.0346844142	6707.3115378995
55487	4.7222328186	61752	0.2840137482		55487.1590100611	55018.038802367	61751.8871749899	3309.1278449533
80852	7.0602607727	2928	0.1376724243		80851.933013973	82257.6317860738	2927.9000163665	1603.7890722019
19519	1.7916297913	10582	0.5388450623		19519.1435154515	20873.8571519162	10582.0582143419	6277.5216993541
39440	3.4721946716	10823	0.5767822266		39440.3331702607	40453.5221016291	10822.942426329	6720.1133850106
7320	0.4924964905	82511	0.2610111237		7319.5208122546	5738.3052147537	82511.4549951984	3040.7633114035
64613	5.6968402863	34133	0.2704524994		64612.8785184539	66373.3143588137	34133.1878151342	3151.3131013218
46330	3.9780807495	80565	0.5834770203		46329.5792606158	46347.8165078367	80565.4915887777	6797.898575886
46278	4.0547275543	20774	0.3586864471		46278.043772926	47240.918282154	20774.2641964956	4178.5917033463
40126	3.2750415802	7618	0.4559326172		40126.1625049956	38156.7740013237	7618.2836882196	5312.0238563792
22334	2.0169353485	46002	0.5633068085		22334.015764653	23498.7455419699	46001.9479819345	6563.0006394635
53473	4.732875824	65286	0.5381584167		53473.3150566536	55141.7875256325	65285.870884962	6269.5599841404
47216	4.1433906555	80106	0.4560184479		47215.8997110466	48274.0516610391	80106.3563921847	5313.1592736631
41864	3.6920070648	72348	0.438337326		41863.863894502	43014.6208253021	72347.6465143998	5107.2016537412
93876	8.1868743896	68985	0.5200481415		93875.5454362851	95383.728837485	68985.2383912851	6059.0440708377
7993	0.762090683	63773	0.386838913		7993.0346126348	8879.4509603973	63772.9505802047	4506.9775296254
16817	1.5459823608	95479	0.2890777588		16817.0422642705	18012.06729504	95478.8909410376	3368.1090444553
97646	8.2259273529	45923	0.3905296326		97646.4367412382	95839.0507648202	45922.9566522753	4549.6733881662
90799	7.8305053711	32781	0.5953216553		90798.5671196086	91232.29326333	32781.1374085149	6935.9814224239
35144	2.9671669006	94468	0.4555034637		35144.4880411011	34569.6129837054	94467.8890936935	5306.5461236884
47879	4.020652771	22897	0.3064155579		47879.2410531967	46843.6462277897	22897.0911982979	3570.4245367921
52223	4.5078277588	21873	0.547170639		52222.9309651685	52519.9463141758	21872.953464752	6375.3644895011
3665	0.1543235779	54142	0.5099201202		3665.1838174634	1798.3490263216	54141.7147103109	5940.8564174267
97118	8.2469558716	9487	0.5578994751		97117.5648654302	96083.6948039701	9486.8636401871	6500.3677375368
87658	7.6863956451	64384	0.2601528168		87657.5139277873	89552.7484811291	64383.7256601566	3030.8845594082
56224	4.8982715607	7223	0.3693294525		56223.6886236823	57069.1379750155	7222.5385726265	4302.9827747783
17150	1.5444374084	66664	0.472240448		17150.2307851427	17994.2448783175	66663.5294768692	5501.699244213
55576	4.8835945129	18638	0.4440879822		55575.5382131534	56897.6321285527	18638.3833476413	5174.2723642714
78114	6.6710186005	76360	0.3082180023		78114.0571123314	77723.2636902579	76360.4128614812	3590.9896613574
91155	7.8390026093	45461	0.5895709991		91155.0112715851	91330.7805434472	45461.3205625202	6869.4146153994
26392	2.3917579651	98445	0.4625415802		26392.0151796607	27866.482094035	98444.9639029985	5388.5055601318
83373	7.2402477264	70178	0.2616119385		83372.6549651227	84355.0410472766	70177.7395892086	3047.6314807059
32467	2.7370548248	91457	0.5360984802		32467.4829619024	31889.4084932893	91456.8468053729	6246.216510786
48013	4.1828727722	84136	0.3070163727		48013.0224647906	48734.3604086012	84136.0612939493	3576.7482831626
70598	5.9236907959	9079	0.319890976		70597.966041248	69015.6938175753	9079.092949403	3727.0863054109
58392	4.9334621429	95041	0.5382442474		58391.7052236313	57479.1942891466	95040.5484437776	6271.1325153126
14710	1.4012718201	2064	0.1320075989		14709.965874122	16325.9575103629	2063.7604903683	1537.6408330698
5985	0.6302547455	35956	0.3963661194		5985.1093520848	7343.031922095	35955.7181280021	4617.6078449743
47018	3.9186859131	99074	0.535068512		47018.0516716269	45655.7029723664	99073.7243236604	6233.9821971689
62524	5.2836513519	93839	0.2619552612		62523.5611786607	61558.8525455235	93839.1222005436	3051.9888601835
24509	2.2558879852	70570	0.2902793884		24508.5796622822	26282.5249045835	70569.6875307338	3381.7598406036
100550	8.459815979	42797	0.4106998444		100549.728865779	98563.6512090663	42796.7707732639	4784.7591571988
94666	8.2703018188	94175	0.304441452		94666.2659921961	96355.7819783838	94174.7713009756	3546.6270799243
54891	4.8511505127	45207	0.3598022461		54891.2145360813	56519.7349515877	45207.1824591566	4192.0048393352
52229	4.5064544678	26043	0.514125824		52229.376042201	52504.2248657137	26042.6763976159	5990.4963086722
11950	1.1418056488	39335	0.366153717		11949.7635161355	13303.1165192021	39334.9795696274	4266.2408006068
51876	4.524564743	76953	0.3244400024		51876.0878836946	52715.0275246764	76952.605177295	3779.5164014997
21541	1.7896556854	31323	0.4100990295		21541.3434757114	20851.1024777422	31322.8831420124	4777.537072218
45263	3.9472675323	76985	0.3103637695		45262.6690498598	45989.4529400656	76985.4829217982	3615.5339791153
8051	0.5722332001	85192	0.2835845947		8051.1179812727	6666.9575028723	85192.3604879005	3303.518754704
40005	3.4821510315	87053	0.6005573273		40004.9639483325	40570.412226217	87053.1760455692	6996.6361030756
15919	1.5170574188	9378	0.460395813		15918.6073494653	17675.4894825576	9378.118961459	5364.2574169089
1894	0.2632427216	46881	0.3470134735		1893.7334968038	3066.8389028564	46881.0021227662	4042.6775456829
64116	5.4688739777	33765	0.5575561523		64116.3231404165	63717.0958999795	33765.0314634136	6495.8050910033
24849	2.0680046082	61036	0.3701019287		24848.7888171481	24094.0421409711	61035.7061201773	4311.7226737432
86551	7.2868537903	37358	0.461769104		86551.0421188714	84897.514187381	37358.1676275701	5380.113894539
90344	7.9173660278	68278	0.5415058136		90344.0252394987	92244.012238297	68277.6871156946	6309.491340793
44227	3.7467670441	33545	0.2889919281		44226.5624172904	43653.359680158	33544.5717401804	3367.2815401483
59085	5.1937866211	60062	0.5975532532		59084.9169880999	60511.9705516869	60062.3251550913	6962.4265633568
65609	5.6310939789	51829	0.4166221619		65609.2879750041	65606.745063727	51828.6636577681	4853.8369462246
95545	8.1819820404	95282	0.3820323944		95545.2628310106	95327.3845243517	95282.2454620278	4450.5192193682
37914	3.1398582458	41241	0.3046131134		37914.3728192306	36582.0124604793	41240.9308320928	3548.6533824217
35694	3.2347869873	84922	0.4761886597		35694.4517963218	37688.2216738656	84922.0165047789	5547.6779568222
79320	6.6383171082	55440	0.5336952209		79320.1190583095	77342.2082304908	55439.579161473	6217.6726453253
57304	4.8272895813	3390	0.2670192719		57304.4067328341	56241.9068759408	3389.6902546185	3111.0765083219
20807	1.848192215	44247	0.3416919708		20806.8233450241	21532.7223897126	44247.2455141285	3980.9907448387
68660	5.887298584	10366	0.3145694733		68659.659083348	68591.569443043	10365.9618221548	3665.0609844404
13644	1.1968231201	30899	0.4615974426		13644.2871288264	13944.23689912	30898.7484511698	5377.9625289096
18707	1.5791988373	14132	0.2866744995		18706.5763936505	18398.8032348705	14132.4064118169	3340.1824065427
21115	1.7693996429	29395	0.5094909668		21115.2908420617	20615.0597841486	29394.7627958266	5935.9871820359
44542	3.9034080505	1331	0.161447525		44541.6548958142	45478.363515324	1330.927778094	1881.2181031208
79402	6.8807029724	8146	0.3565406799		79401.5788996943	80165.5536034018	8146.2974299437	4153.7651191977
47159	3.8791179657	41806	0.5180740356		47159.0409449274	45194.8725013608	41805.6133679888	6035.8168724056
3888	0.4793643951	91504	0.5657100677		3887.5685390757	5584.6992683704	91504.4884251912	6591.2438097533
81421	6.8456840515	34866	0.3520774841		81421.0330099578	79757.6100990585	34866.2106395113	4101.8093413533
58206	4.8282337189	60803	0.2709674835		58206.1426104304	56253.418064935	60802.6208892337	3156.541016761
74575	6.2408351898	11908	0.5049419403		74575.0094959139	72710.904587735	11908.2166389575	5883.4764687486
17096	1.5494155884	85035	0.4190254211		17095.8808379124	18052.2519826334	85035.2571364235	4882.4751384083
29897	2.4202537537	37079	0.4557609558		29896.5324683395	28197.7347882805	37078.7606850722	5309.8601899835
44639	3.9912986755	11320	0.3921604156		44639.0118235264	46501.8192728771	11320.3238930966	4569.4198334666
83625	7.0466136932	80349	0.5203056335		83625.2144396032	82099.0514436524	80348.7494629434	6061.6160800665
89324	7.8049278259	80466	0.3840065002		89324.2883964224	90933.9057552261	80465.7968408809	4473.7561406314
81241	6.9376945496	19294	0.3630638123		81241.1473583832	80829.5182093406	19293.6686416238	4230.0646797899
57515	5.0381755829	57506	0.4609107971		57514.8328919534	58699.42501399	57506.1550513134	5370.4855681357
73937	6.3949012756	21945	0.3524208069		73937.2555643133	74506.1853200467	21945.447878211	4106.4105575908
74968	6.3523292542	27535	0.4388523102		74968.3072539329	74009.9280868754	27535.1244515433	5113.0111241269
81331	6.9908237457	44641	0.3594589233		81331.3602886863	81449.3908118229	44640.8246694826	4187.7424287952
81308	7.1415424347	21356	0.3514766693		81307.9407509583	83204.502872267	21356.4422738304	4095.4718567577
72879	6.220407486	909	0.1489162445		72879.4665877776	72472.678707584	909.2829736459	1734.9182012535
93925	8.0513477325	9713	0.3272724152		93925.0906114164	93804.6219523406	9712.6296008315	3812.6001570389
16461	1.4977455139	15040	0.5647659302		16460.5553837415	17450.0356038144	15040.053230476	6579.8905074258
16577	1.4507961273	66909	0.3537940979		16576.6789586908	16903.0788341981	66908.8044906624	4122.1528271182
12635	1.0540008545	26948	0.5940341949		12634.5197006032	12279.8302863943	26947.7595908485	6921.3430444712
56452	4.9925136566	63202	0.3132820129		56451.8094894788	58167.1511463254	63202.4890673634	3649.7974036869
76476	6.4180755615	46904	0.3113079071		76476.2991366673	74776.0934447356	46903.9691651995	3627.4794230091
22850	1.8386650085	96209	0.2805805206		22849.8974323865	21422.2363647655	96208.9943225238	3269.3704038376
12944	1.2595653534	14117	0.3073596954		12943.515524501	14674.541913154	14117.1005780211	3581.1910111258
43361	3.8294219971	38731	0.4325866699		43361.4155935785	44616.4951556013	38730.513492426	5039.5327243597
94233	8.1550312042	50539	0.4141330719		94233.2767828351	95013.2805919436	50539.4598861219	4824.5820355951
29992	2.4108123779	49495	0.3993701935		29991.7166350152	28087.542184576	49495.2186983517	4652.7781303694
42493	3.6799907684	62043	0.291223526		42493.0877378959	42874.582707532	62043.0012618353	3392.9196038742
41448	3.640165329	33468	0.5990123749		41447.6491151193	42411.4348270789	33467.7695041497	6978.5741291195
75246	6.3526725769	45315	0.2604103088		75246.0415709388	74013.6245973633	45314.7735346003	3034.2180240807
32707	2.8461456299	93104	0.3179168701		32707.3974024676	33160.4624349127	93104.1112871749	3704.3401898434
6406	0.5413341522	30461	0.3173160553		6406.276353688	6306.5408136736	30460.5858238494	3696.9264596126
40716	3.6042022705	43161	0.4138755798		40715.6578303313	41992.1494372284	43161.2678643464	4821.9157878853
9861	0.9070587158	47246	0.5407333374		9861.4366322361	10568.1878144806	47246.4992370382	6299.7998586924
52177	4.6115112305	72475	0.4731845856		52176.8960923383	53728.1739457688	72474.950622455	5512.7742278776
1594	0.0391387939	75686	0.5137825012		1593.737817688	455.8241633606	75685.6906053095	5985.7042921316
4471	0.309419632	51881	0.5531787872		4470.9372879167	3605.3648518381	51880.7874599212	6444.5802238082
76691	6.7469787598	18683	0.3555965424		76691.1822586477	78608.1071019631	18683.2938756224	4142.5604392609
48924	4.3441486359	31246	0.5009937286		48924.0349047502	50613.1498329042	31246.3745826176	5836.9878388951
43901	3.8883876801	53901	0.2997207642		43900.7158194255	45303.363323885	53900.7617322277	3492.3123277656
15632	1.3422203064	62135	0.5851078033		15632.4313315734	15638.4689053602	62134.9323797901	6816.8522271344
8830	0.840883255	12966	0.4913806915		8830.1389916576	9797.0021498834	12966.278127707	5725.2735393744
94406	7.9379653931	40207	0.47747612		94405.7259998889	92483.5765423047	40207.3781754212	5562.817554738
18641	1.689748764	27421	0.3596305847		18641.3526190673	19687.4633713151	27420.5026962057	4190.4543645682
9176	0.7846641541	43616	0.5777263641		9176.4915131343	9142.0398533972	43616.2180084334	6731.1282427493
40538	3.3818149567	18130	0.2922534943		40538.1453278668	39401.1696195684	18129.7368568976	3404.5138798197
83496	7.3348331451	86270	0.562620163		83496.2378592173	85456.8244220228	86269.7852752938	6555.330193557
64909	5.6576156616	28410	0.4270935059		64909.1855915535	65915.5741138429	28409.5089033582	4976.3003672349
27989	2.3920154572	96657	0.3404903412		27989.2842039045	27868.606974029	96657.4220948962	3966.9048688912
20637	1.6052913666	39030	0.45378685		20636.9595425389	18703.2866116042	39030.3740886101	5287.3877216333
17391	1.3837623596	72300	0.3329372406		17391.4196611346	16121.9195819962	72300.047431752	3878.8305039678
70226	6.0166454315	98181	0.5132675171		70226.389507856	70098.6933670122	98180.508169286	5979.5835155453
14001	1.0460186005	55455	0.5529212952		14001.1585787069	12187.0167806579	55454.5534600046	6441.9129451115
66028	5.5079269409	58231	0.507774353		66028.2581023394	64172.2604865763	58231.2549400865	5916.1851113125
51428	4.5328044891	28283	0.5603885651		51428.0983100181	52811.3351776368	28282.6306480539	6529.0529994731
36828	3.0969429016	75096	0.2836704254		36828.2095244694	36082.3760328605	75096.2856611958	3304.5219556194
17510	1.3344097137	93511	0.4079532623		17509.5478111739	15546.9935439297	93510.5914535933	4753.468487451
64548	5.6377887726	15041	0.4550743103		64547.7736079238	65684.7499215206	15041.2207848876	5302.2030369515
69802	5.8267021179	34181	0.3919887543		69802.383350908	67886.3985311577	34180.7678159282	4567.1952692472
42244	3.619222641	48590	0.5818462372		42243.5474866003	42166.6216226944	48589.5681656108	6778.5508054324
1197	0	91642	0.503911972		1197.3990448588	0	91641.5702423886	5871.1504514938
52637	4.4420814514	24101	0.4486370087		52636.8760612112	51754.1382756093	24101.1619788598	5227.1489541844
48293	4.1604709625	9166	0.3496742249		48292.6826212684	48472.5294956455	9165.7005980549	4074.041547858
15628	1.4084815979	80356	0.2995491028		15627.6167770278	16410.3873898925	80355.5183979613	3489.8034567089
48181	3.9910411835	23487	0.586309433		48180.8307590729	46498.630171394	23487.3096407135	6830.9157991418
1526	0	36331	0.4567050934		1525.9358054396	0	36330.6187228477	5320.9982607274
71791	6.0679721832	75492	0.463142395		71791.3308378491	70696.5327825462	75492.1625798874	5396.2601963571
35117	3.1203746796	22644	0.5421066284		35117.4959956199	36355.418311415	22643.5906551631	6316.2376313948
9664	0.9318637848	47393	0.4633140564		9664.0099220522	10856.5388879467	47392.6660625524	5398.3051340529
44551	3.699388504	97639	0.4989337921		44550.9135346639	43101.044018518	97638.7207733811	5812.5847716794
81310	6.9085121155	19297	0.5230522156		81310.1461862139	80489.6721394458	19297.0310822537	6093.7521895754
100262	8.7351608276	73476	0.4917240143		100261.54046175	101772.020684319	73476.1438727173	5728.5717352717
94816	8.276052475	12899	0.3415203094		94815.8049243024	96422.9541425527	12899.2226414049	3978.7487699686
31198	2.8299236298	94588	0.4714679718		31198.1465603516	32970.832149526	94588.4893514894	5492.6518201408
73268	6.4165306091	65961	0.3489017487		73268.4693876708	74758.3430369586	65961.2794372439	4065.0069014339
28490	2.548828125	81761	0.5762672424		28489.5562785879	29695.8371154552	81761.0697688385	6714.4032690425
88035	7.4013519287	18328	0.2673625946		88035.1746385121	86232.3685422652	18327.5396638752	3114.7788314121
28679	2.5689125061	86483	0.4495811462		28678.9445687515	29930.0757528018	86483.3882055638	5238.446812262
4085	0.4063224792	60355	0.4131889343		4085.0407830011	4734.2038138991	60354.5609139164	4813.6692546049
98989	8.5106277466	38142	0.3250408173		98988.5845298062	99155.9859217393	38141.9457254534	3787.0500730615
13851	1.2811088562	27514	0.4912090302		13850.8670572702	14925.6631109464	27514.3305375352	5723.3676035282
91915	8.0350399017	95697	0.5424499512		91914.5692914623	93614.8646190838	95696.5360015608	6319.80757357
43010	3.7378406525	51105	0.4446029663		43010.4975359025	43549.1232559074	51105.2868928975	5179.6398330009
19727	1.8027019501	64951	0.3148269653		19726.51168013	21002.6696453027	64950.9411004783	3668.3079866949
72804	6.1074542999	37598	0.4046916962		72803.6054246715	71157.148728126	37598.3813240732	4715.1739895955
49575	4.4266319275	18110	0.2988624573		49574.8378822657	51573.756376204	18110.0416719976	3481.9140819981
68944	5.9264373779	40822	0.5766105652		68943.5284247367	69047.9827890092	40822.038461627	6718.2577606296
96680	8.1758022308	83165	0.5210781097		96679.930004702	95254.6130005294	83164.9744339373	6070.8292428614
32360	2.7944755554	65450	0.487947464		32359.6926679653	32557.7705766172	65450.0027994091	5684.6526844478
85832	7.2458267212	51815	0.3220367432		85831.8664390963	84420.060796019	51815.4032958873	3752.1314335103
21016	1.6890621185	79200	0.4792785645		21015.5244096931	19679.3036266031	79200.285620357	5584.1229655265
32867	2.6558589935	3800	0.3271007538		32866.8873583227	30943.4332986799	3799.950635921	3811.1579283468
56047	4.8326969147	93407	0.5295753479		56046.9719923808	56304.9655699437	93407.4506135596	6170.110642597
19472	1.622543335	4549	0.4573059082		19471.7898139374	18904.0767167071	4548.5116663816	5328.1386050867
54369	4.5647335052	24115	0.5066585541		54369.3105519793	53182.5792041361	24114.5817872687	5903.4061746634
61569	5.2733516693	24857	0.4118156433		61569.4740375067	61438.7193209859	24856.6801566433	4798.3326529026
27247	2.1864509583	28275	0.524597168		27246.7015355092	25474.233581726	28275.4040396624	6111.903755997
37758	3.1147956848	97396	0.5897426605		37758.4622092183	36290.2201916307	97395.9362342254	6870.7251308296
19069	1.7989253998	55332	0.3688144684		19068.6850149294	20958.7704968227	55331.5336392132	4296.7974801969
[truncated: 1 more rows]
